# Supplementary material for: Genome-wide analysis of genes encoding core components of the ubiquitin system in soybean (Glycine max) reveals a potential role for ubiquitination in host immunity against soybean cyst nematode
Source: BMC Plant Biol. 2018 Jul 18;18:149. doi: 10.1186/s12870-018-1365-7 (PMC6052599; doi:10.1186/s12870-018-1365-7)
Supplement: Supplementary file 3 — Table S3. List of soybean UBC, RING, U-box and F-box domain-encoding genes identified. (XLSX 62 kb) [file 12870_2018_1365_MOESM3_ESM.xlsx]

## Sheet: UBC domain genes
HMMER search	NCBI & Pfam search	Mannual validation
Glyma.20G178900	Glyma.20G178900	Glyma.20G178900
Glyma.20G107300	Glyma.20G107300	Glyma.20G107300
Glyma.20G038400	Glyma.19G253000	Glyma.19G253000
Glyma.19G253000	Glyma.19G197500	Glyma.19G197500
Glyma.19G197500	Glyma.19G121700	Glyma.19G121700
Glyma.19G121700	Glyma.19G072800	Glyma.19G072800
Glyma.19G072800	Glyma.18G234800	Glyma.18G234800
Glyma.18G234800	Glyma.18G216000	Glyma.18G216000
Glyma.18G216000	Glyma.18G124600	Glyma.18G124600
Glyma.18G140100	Glyma.18G051400	Glyma.18G051400
Glyma.18G124600	Glyma.17G169700	Glyma.17G169700
Glyma.18G051400	Glyma.17G098000	Glyma.17G098000
Glyma.17G169700	Glyma.17G091700	Glyma.17G091700
Glyma.17G098000	Glyma.17G034400	Glyma.17G034400
Glyma.17G091700	Glyma.17G034300	Glyma.17G034300
Glyma.17G034400	Glyma.17G034200	Glyma.17G034200
Glyma.17G034300	Glyma.17G032800	Glyma.17G032800
Glyma.17G034200	Glyma.16G103100	Glyma.16G103100
Glyma.17G032800	Glyma.16G035000	Glyma.16G035000
Glyma.16G103300	Glyma.16G014400	Glyma.16G014400
Glyma.16G103200	Glyma.15G189500	Glyma.15G189500
Glyma.16G103100	Glyma.15G141200	Glyma.15G141200
Glyma.16G102700	Glyma.15G074200	Glyma.15G074200
Glyma.16G102600	Glyma.14G205700	Glyma.14G205700
Glyma.16G035000	Glyma.14G124300	Glyma.14G124300
Glyma.16G014400	Glyma.13G277400	Glyma.13G277400
Glyma.15G233900	Glyma.13G270800	Glyma.13G270800
Glyma.15G189500	Glyma.13G239100	Glyma.13G239100
Glyma.15G141200	Glyma.13G179600	Glyma.13G179600
Glyma.15G074200	Glyma.13G040500	Glyma.13G040500
Glyma.15G039700	Glyma.12G228900	Glyma.12G228900
Glyma.14G205700	Glyma.12G224200	Glyma.12G224200
Glyma.14G124300	Glyma.12G161200	Glyma.12G161200
Glyma.13G334800	Glyma.12G154000	Glyma.12G154000
Glyma.13G277400	Glyma.12G153900	Glyma.12G153900
Glyma.13G270800	Glyma.12G032800	Glyma.12G032800
Glyma.13G239100	Glyma.12G021800	Glyma.12G021800
Glyma.13G179600	Glyma.11G199400	Glyma.11G199400
Glyma.13G040500	Glyma.11G107800	Glyma.11G107800
Glyma.13G007000	Glyma.11G099100	Glyma.11G099100
Glyma.12G228900	Glyma.11G095700	Glyma.11G095700
Glyma.12G224200	Glyma.11G064000	Glyma.11G064000
Glyma.12G161200	Glyma.11G053300	Glyma.11G053300
Glyma.12G154000	Glyma.10G282000	Glyma.10G282000
Glyma.12G153900	Glyma.10G212200	Glyma.10G212200
Glyma.12G064400	Glyma.10G096200	Glyma.10G096200
Glyma.12G032800	Glyma.10G077600	Glyma.10G077600
Glyma.12G025300	Glyma.09G273100	Glyma.09G273100
Glyma.12G025000	Glyma.09G257800	Glyma.09G257800
Glyma.12G021800	Glyma.09G124800	Glyma.09G124800
Glyma.11G199400	Glyma.09G036300	Glyma.09G036300
Glyma.11G140900	Glyma.08G297300	Glyma.08G297300
Glyma.11G107800	Glyma.08G267400	Glyma.08G267400
Glyma.11G099100	Glyma.08G113700	Glyma.08G113700
Glyma.11G095700	Glyma.08G095600	Glyma.08G095600
Glyma.11G073600	Glyma.08G042500	Glyma.08G042500
Glyma.11G064000	Glyma.08G016100	Glyma.08G016100
Glyma.11G053300	Glyma.07G240600	Glyma.07G240600
Glyma.10G282000	Glyma.07G239100	Glyma.07G239100
Glyma.10G212200	Glyma.07G196500	Glyma.07G196500
Glyma.10G096200	Glyma.07G168100	Glyma.07G168100
Glyma.10G077600	Glyma.07G069300	Glyma.07G069300
Glyma.09G273100	Glyma.07G046200	Glyma.07G046200
Glyma.09G257800	Glyma.06G243300	Glyma.06G243300
Glyma.09G124800	Glyma.06G230300	Glyma.06G230300
Glyma.09G036300	Glyma.06G166300	Glyma.06G166300
Glyma.08G297300	Glyma.06G124900	Glyma.06G124900
Glyma.08G267400	Glyma.06G091400	Glyma.06G091400
Glyma.08G113700	Glyma.06G082900	Glyma.06G082900
Glyma.08G095600	Glyma.05G235000	Glyma.05G235000
Glyma.08G042500	Glyma.05G209400	Glyma.05G209400
Glyma.08G016100	Glyma.05G140200	Glyma.05G140200
Glyma.07G240600	Glyma.05G091100	Glyma.05G091100
Glyma.07G239100	Glyma.05G035700	Glyma.05G035700
Glyma.07G196500	Glyma.05G028800	Glyma.05G028800
Glyma.07G168100	Glyma.04G238800	Glyma.04G238800
Glyma.07G069300	Glyma.04G199200	Glyma.04G199200
Glyma.07G046200	Glyma.04G173300	Glyma.04G173300
Glyma.06G243300	Glyma.04G089600	Glyma.04G089600
Glyma.06G230300	Glyma.04G081200	Glyma.04G081200
Glyma.06G190900	Glyma.03G255400	Glyma.03G255400
Glyma.06G166300	Glyma.03G199900	Glyma.03G199900
Glyma.06G124900	Glyma.03G113100	Glyma.03G113100
Glyma.06G091400	Glyma.03G004200	Glyma.03G004200
Glyma.06G082900	Glyma.02G236900	Glyma.02G236900
Glyma.05G235000	Glyma.02G199700	Glyma.02G199700
Glyma.05G209400	Glyma.02G020000	Glyma.02G020000
Glyma.05G140200	Glyma.01G188900	Glyma.01G188900
Glyma.05G091100	Glyma.01G178200	Glyma.01G178200
Glyma.05G035700	Glyma.01G169700	Glyma.01G169700
Glyma.05G028800	Glyma.01G043600	Glyma.01G043600
Glyma.04G238800	Glyma.15G039700
Glyma.04G199200	Glyma.15G233900
Glyma.04G173300	Glyma.13G007000
Glyma.04G089600	Glyma.13G334800
Glyma.04G081200	Glyma.20G038400
Glyma.03G255400	Glyma.11G140900
Glyma.03G199900	Glyma.11G073600
Glyma.03G113100	Glyma.12G025000
Glyma.03G004200	Glyma.12G025300
Glyma.02G236900	Glyma.12G064400
Glyma.02G199700	Glyma.06G190900
Glyma.02G020000	Glyma.16G102600
Glyma.01G188900	Glyma.16G103200
Glyma.01G178200	Glyma.16G103300
Glyma.01G169700	Glyma.16G102700
Glyma.01G043600

## Sheet: RING domain genes
HMMER search	NCBI & Pfam search	Mannual validation
Glyma.01G014000	Glyma.01G014000	Glyma.01G017200
Glyma.01G017200	Glyma.01G017200	Glyma.01G017300
Glyma.01G017300	Glyma.01G017300	Glyma.01G019300
Glyma.01G019300	Glyma.01G019300	Glyma.01G029500
Glyma.01G029500	Glyma.01G029500	Glyma.01G032200
Glyma.01G032200	Glyma.01G032200	Glyma.01G048700
Glyma.01G047400	Glyma.01G047400	Glyma.01G050400
Glyma.01G047700	Glyma.01G047700	Glyma.01G074000
Glyma.01G048700	Glyma.01G048700	Glyma.01G093800
Glyma.01G050400	Glyma.01G050400	Glyma.01G095300
Glyma.01G055900	Glyma.01G055900	Glyma.01G095600
Glyma.01G074000	Glyma.01G074000	Glyma.01G097900
Glyma.01G093700	Glyma.01G093700	Glyma.01G107700
Glyma.01G093800	Glyma.01G093800	Glyma.01G143600
Glyma.01G095300	Glyma.01G095300	Glyma.01G146500
Glyma.01G095600	Glyma.01G095600	Glyma.01G151700
Glyma.01G097700	Glyma.01G097700	Glyma.01G157400
Glyma.01G097900	Glyma.01G097900	Glyma.01G162900
Glyma.01G107700	Glyma.01G107700	Glyma.01G178600
Glyma.01G143600	Glyma.01G143600	Glyma.01G179800
Glyma.01G146500	Glyma.01G146500	Glyma.01G195200
Glyma.01G150600	Glyma.01G151700	Glyma.01G203300
Glyma.01G151700	Glyma.01G157400	Glyma.01G217300
Glyma.01G157400	Glyma.01G162900	Glyma.01G219800
Glyma.01G162900	Glyma.01G163600	Glyma.01G221300
Glyma.01G163600	Glyma.01G178600	Glyma.01G228500
Glyma.01G168500	Glyma.01G179800	Glyma.01G234300
Glyma.01G178600	Glyma.01G195200	Glyma.01G238200
Glyma.01G179800	Glyma.01G203300	Glyma.01G238300
Glyma.01G195200	Glyma.01G207400	Glyma.02G013500
Glyma.01G203200	Glyma.01G217300	Glyma.02G016800
Glyma.01G203300	Glyma.01G219800	Glyma.02G033200
Glyma.01G207400	Glyma.01G221000	Glyma.02G035800
Glyma.01G217300	Glyma.01G221300	Glyma.02G044300
Glyma.01G219800	Glyma.01G228500	Glyma.02G058300
Glyma.01G221000	Glyma.01G232500	Glyma.02G059900
Glyma.01G221300	Glyma.01G234300	Glyma.02G071200
Glyma.01G225700	Glyma.01G238200	Glyma.02G080900
Glyma.01G228500	Glyma.01G238300	Glyma.02G085200
Glyma.01G232500	Glyma.02G013000	Glyma.02G090900
Glyma.01G234300	Glyma.02G013500	Glyma.02G103300
Glyma.01G238200	Glyma.02G016800	Glyma.02G103800
Glyma.01G238300	Glyma.02G033200	Glyma.02G106400
Glyma.02G013000	Glyma.02G034200	Glyma.02G108300
Glyma.02G013500	Glyma.02G035800	Glyma.02G109200
Glyma.02G016800	Glyma.02G044300	Glyma.02G141500
Glyma.02G033200	Glyma.02G058300	Glyma.02G146500
Glyma.02G034200	Glyma.02G059900	Glyma.02G149800
Glyma.02G035800	Glyma.02G071200	Glyma.02G150400
Glyma.02G044300	Glyma.02G080900	Glyma.02G161600
Glyma.02G058300	Glyma.02G085200	Glyma.02G194400
Glyma.02G059900	Glyma.02G090900	Glyma.02G202400
Glyma.02G071200	Glyma.02G095600	Glyma.02G205800
Glyma.02G080900	Glyma.02G103300	Glyma.02G210400
Glyma.02G085200	Glyma.02G103800	Glyma.02G210700
Glyma.02G090900	Glyma.02G106400	Glyma.02G218200
Glyma.02G095600	Glyma.02G107500	Glyma.02G219200
Glyma.02G103300	Glyma.02G107600	Glyma.02G223600
Glyma.02G103800	Glyma.02G108300	Glyma.02G227900
Glyma.02G106400	Glyma.02G109200	Glyma.02G228800
Glyma.02G107500	Glyma.02G114200	Glyma.02G232900
Glyma.02G107600	Glyma.02G121700	Glyma.02G249100
Glyma.02G108300	Glyma.02G136500	Glyma.02G251800
Glyma.02G109200	Glyma.02G137300	Glyma.02G253000
Glyma.02G114200	Glyma.02G141500	Glyma.02G253700
Glyma.02G121700	Glyma.02G146500	Glyma.02G264800
Glyma.02G136500	Glyma.02G149800	Glyma.02G267300
Glyma.02G137300	Glyma.02G150400	Glyma.02G267800
Glyma.02G141500	Glyma.02G161600	Glyma.02G276700
Glyma.02G146500	Glyma.02G192300	Glyma.02G291200
Glyma.02G149800	Glyma.02G194400	Glyma.02G295400
Glyma.02G150400	Glyma.02G195900	Glyma.02G296200
Glyma.02G161600	Glyma.02G202400	Glyma.02G302400
Glyma.02G192300	Glyma.02G205800	Glyma.02G309100
Glyma.02G194400	Glyma.02G210400	Glyma.02G310000
Glyma.02G195900	Glyma.02G210600	Glyma.03G013900
Glyma.02G202400	Glyma.02G210700	Glyma.03G017500
Glyma.02G205800	Glyma.02G218200	Glyma.03G060000
Glyma.02G210400	Glyma.02G219200	Glyma.03G079200
Glyma.02G210600	Glyma.02G223600	Glyma.03G080300
Glyma.02G210700	Glyma.02G227900	Glyma.03G103800
Glyma.02G218200	Glyma.02G228800	Glyma.03G104400
Glyma.02G219200	Glyma.02G232900	Glyma.03G110700
Glyma.02G223600	Glyma.02G242900	Glyma.03G120200
Glyma.02G227900	Glyma.02G243200	Glyma.03G124900
Glyma.02G228800	Glyma.02G249100	Glyma.03G145700
Glyma.02G232900	Glyma.02G251800	Glyma.03G155500
Glyma.02G236300	Glyma.02G253000	Glyma.03G159500
Glyma.02G242900	Glyma.02G253700	Glyma.03G165600
Glyma.02G243200	Glyma.02G264800	Glyma.03G179300
Glyma.02G249100	Glyma.02G267300	Glyma.03G180200
Glyma.02G251800	Glyma.02G267800	Glyma.03G180500
Glyma.02G253000	Glyma.02G276700	Glyma.03G181800
Glyma.02G253700	Glyma.02G286100	Glyma.03G184600
Glyma.02G264800	Glyma.02G291200	Glyma.03G202600
Glyma.02G267300	Glyma.02G295400	Glyma.03G203400
Glyma.02G267800	Glyma.02G296200	Glyma.03G214100
Glyma.02G276700	Glyma.02G302400	Glyma.03G215500
Glyma.02G286100	Glyma.02G309100	Glyma.03G215600
Glyma.02G291200	Glyma.02G310000	Glyma.03G239900
Glyma.02G295400	Glyma.03G013900	Glyma.03G257700
Glyma.02G296200	Glyma.03G017500	Glyma.03G263000
Glyma.02G302400	Glyma.03G025400	Glyma.04G009100
Glyma.02G309100	Glyma.03G057300	Glyma.04G015200
Glyma.02G310000	Glyma.03G060000	Glyma.04G021200
Glyma.02G311100	Glyma.03G079200	Glyma.04G034500
Glyma.03G013900	Glyma.03G080300	Glyma.04G039700
Glyma.03G017500	Glyma.03G103800	Glyma.04G039800
Glyma.03G025400	Glyma.03G104400	Glyma.04G043900
Glyma.03G057300	Glyma.03G110700	Glyma.04G046200
Glyma.03G060000	Glyma.03G120200	Glyma.04G062400
Glyma.03G079200	Glyma.03G124900	Glyma.04G063700
Glyma.03G080300	Glyma.03G125100	Glyma.04G063800
Glyma.03G089500	Glyma.03G145700	Glyma.04G067900
Glyma.03G103800	Glyma.03G155500	Glyma.04G083400
Glyma.03G104400	Glyma.03G159500	Glyma.04G084500
Glyma.03G105200	Glyma.03G165600	Glyma.04G091400
Glyma.03G110700	Glyma.03G179300	Glyma.04G098100
Glyma.03G120200	Glyma.03G180200	Glyma.04G125600
Glyma.03G124900	Glyma.03G180500	Glyma.04G128100
Glyma.03G125100	Glyma.03G181800	Glyma.04G130500
Glyma.03G134600	Glyma.03G184600	Glyma.04G134700
Glyma.03G145300	Glyma.03G184700	Glyma.04G142700
Glyma.03G145400	Glyma.03G185700	Glyma.04G143800
Glyma.03G145700	Glyma.03G202600	Glyma.04G153400
Glyma.03G155500	Glyma.03G203400	Glyma.04G153500
Glyma.03G159500	Glyma.03G204400	Glyma.04G153700
Glyma.03G165600	Glyma.03G209900	Glyma.04G163100
Glyma.03G173100	Glyma.03G214100	Glyma.04G165900
Glyma.03G178900	Glyma.03G215500	Glyma.04G179800
Glyma.03G179300	Glyma.03G215600	Glyma.04G181300
Glyma.03G180200	Glyma.03G217500	Glyma.04G182100
Glyma.03G180500	Glyma.03G219000	Glyma.04G189900
Glyma.03G181800	Glyma.03G235100	Glyma.04G211000
Glyma.03G184600	Glyma.03G239900	Glyma.04G212300
Glyma.03G184700	Glyma.03G250100	Glyma.04G214800
Glyma.03G185700	Glyma.03G257700	Glyma.04G215600
Glyma.03G202600	Glyma.03G263000	Glyma.04G220000
Glyma.03G203400	Glyma.04G001900	Glyma.04G224200
Glyma.03G204400	Glyma.04G003600	Glyma.04G235700
Glyma.03G209900	Glyma.04G009100	Glyma.04G236500
Glyma.03G214100	Glyma.04G009500	Glyma.04G249100
Glyma.03G215500	Glyma.04G015200	Glyma.04G251600
Glyma.03G215600	Glyma.04G016500	Glyma.04G253800
Glyma.03G217500	Glyma.04G021200	Glyma.04G255000
Glyma.03G219000	Glyma.04G034500	Glyma.05G010700
Glyma.03G235100	Glyma.04G039700	Glyma.05G013200
Glyma.03G239900	Glyma.04G039800	Glyma.05G017500
Glyma.03G250100	Glyma.04G043900	Glyma.05G025200
Glyma.03G257700	Glyma.04G046200	Glyma.05G034700
Glyma.03G258800	Glyma.04G054700	Glyma.05G035800
Glyma.03G263000	Glyma.04G062400	Glyma.05G037000
Glyma.04G001900	Glyma.04G063700	Glyma.05G044700
Glyma.04G003600	Glyma.04G063800	Glyma.05G048800
Glyma.04G009100	Glyma.04G067900	Glyma.05G068400
Glyma.04G009200	Glyma.04G071800	Glyma.05G112600
Glyma.04G009500	Glyma.04G083400	Glyma.05G115700
Glyma.04G010000	Glyma.04G084500	Glyma.05G144300
Glyma.04G015200	Glyma.04G091400	Glyma.05G159600
Glyma.04G016500	Glyma.04G098100	Glyma.05G160000
Glyma.04G021000	Glyma.04G121900	Glyma.05G173500
Glyma.04G021200	Glyma.04G125600	Glyma.05G175400
Glyma.04G027000	Glyma.04G128100	Glyma.05G182000
Glyma.04G029500	Glyma.04G130500	Glyma.05G182200
Glyma.04G034500	Glyma.04G134700	Glyma.05G187300
Glyma.04G039700	Glyma.04G141200	Glyma.05G188900
Glyma.04G039800	Glyma.04G142700	Glyma.05G189600
Glyma.04G043900	Glyma.04G143800	Glyma.05G192100
Glyma.04G044900	Glyma.04G153400	Glyma.05G193500
Glyma.04G046200	Glyma.04G153500	Glyma.05G198100
Glyma.04G054700	Glyma.04G153700	Glyma.05G205800
Glyma.04G062400	Glyma.04G163100	Glyma.05G210000
Glyma.04G063700	Glyma.04G165900	Glyma.05G217000
Glyma.04G063800	Glyma.04G169300	Glyma.05G218700
Glyma.04G067900	Glyma.04G179800	Glyma.05G237500
Glyma.04G071800	Glyma.04G181300	Glyma.05G238900
Glyma.04G075400	Glyma.04G182100	Glyma.05G241900
Glyma.04G075800	Glyma.04G189900	Glyma.06G009000
Glyma.04G076900	Glyma.04G211000	Glyma.06G015200
Glyma.04G083400	Glyma.04G212300	Glyma.06G021400
Glyma.04G084500	Glyma.04G214600	Glyma.06G034500
Glyma.04G091400	Glyma.04G214800	Glyma.06G041000
Glyma.04G098100	Glyma.04G215600	Glyma.06G044100
Glyma.04G121900	Glyma.04G220000	Glyma.06G046500
Glyma.04G125600	Glyma.04G222300	Glyma.06G047000
Glyma.04G128100	Glyma.04G222600	Glyma.06G063400
Glyma.04G130500	Glyma.04G224200	Glyma.06G064900
Glyma.04G134700	Glyma.04G235700	Glyma.06G065000
Glyma.04G138300	Glyma.04G236500	Glyma.06G069600
Glyma.04G141200	Glyma.04G249100	Glyma.06G074300
Glyma.04G142200	Glyma.04G251600	Glyma.06G076600
Glyma.04G142700	Glyma.04G253800	Glyma.06G084800
Glyma.04G143800	Glyma.04G255000	Glyma.06G086100
Glyma.04G153400	Glyma.05G010700	Glyma.06G099800
Glyma.04G153500	Glyma.05G013200	Glyma.06G108500
Glyma.04G153700	Glyma.05G017500	Glyma.06G113900
Glyma.04G163100	Glyma.05G025200	Glyma.06G116800
Glyma.04G165900	Glyma.05G032700	Glyma.06G118400
Glyma.04G168300	Glyma.05G034700	Glyma.06G127300
Glyma.04G169300	Glyma.05G035800	Glyma.06G127800
Glyma.04G179800	Glyma.05G037000	Glyma.06G129000
Glyma.04G181300	Glyma.05G044700	Glyma.06G140600
Glyma.04G182100	Glyma.05G048800	Glyma.06G143100
Glyma.04G183700	Glyma.05G061500	Glyma.06G145900
Glyma.04G184600	Glyma.05G068400	Glyma.06G150400
Glyma.04G189900	Glyma.05G107300	Glyma.06G154100
Glyma.04G211000	Glyma.05G112600	Glyma.06G175700
Glyma.04G212300	Glyma.05G115700	Glyma.06G183300
Glyma.04G214600	Glyma.05G131500	Glyma.06G183600
Glyma.04G214800	Glyma.05G144300	Glyma.06G185000
Glyma.04G215600	Glyma.05G146300	Glyma.06G196600
Glyma.04G220000	Glyma.05G159600	Glyma.06G225400
Glyma.04G222300	Glyma.05G160000	Glyma.06G225500
Glyma.04G222600	Glyma.05G173500	Glyma.06G229700
Glyma.04G224200	Glyma.05G175400	Glyma.06G230000
Glyma.04G233300	Glyma.05G182000	Glyma.06G234300
Glyma.04G235700	Glyma.05G182200	Glyma.06G234500
Glyma.04G236500	Glyma.05G187300	Glyma.06G272400
Glyma.04G249100	Glyma.05G188900	Glyma.06G274300
Glyma.04G251600	Glyma.05G189600	Glyma.06G284600
Glyma.04G253800	Glyma.05G192100	Glyma.06G290400
Glyma.04G255000	Glyma.05G193500	Glyma.06G290800
Glyma.05G009400	Glyma.05G198100	Glyma.06G293400
Glyma.05G010700	Glyma.05G205800	Glyma.06G303600
Glyma.05G013200	Glyma.05G209600	Glyma.06G310600
Glyma.05G017500	Glyma.05G210000	Glyma.06G313000
Glyma.05G017700	Glyma.05G210600	Glyma.06G316600
Glyma.05G025200	Glyma.05G217000	Glyma.06G316800
Glyma.05G025900	Glyma.05G217800	Glyma.06G319800
Glyma.05G032700	Glyma.05G218700	Glyma.07G046400
Glyma.05G034700	Glyma.05G229600	Glyma.07G049700
Glyma.05G035800	Glyma.05G237500	Glyma.07G056000
Glyma.05G037000	Glyma.05G238900	Glyma.07G056200
Glyma.05G037800	Glyma.05G241900	Glyma.07G062800
Glyma.05G044700	Glyma.06G001400	Glyma.07G073600
Glyma.05G048800	Glyma.06G003500	Glyma.07G078800
Glyma.05G061500	Glyma.06G009000	Glyma.07G093700
Glyma.05G068400	Glyma.06G009400	Glyma.07G097700
Glyma.05G075300	Glyma.06G015200	Glyma.07G106000
Glyma.05G080000	Glyma.06G016500	Glyma.07G119500
Glyma.05G082400	Glyma.06G021400	Glyma.07G120300
Glyma.05G107300	Glyma.06G034500	Glyma.07G134600
Glyma.05G112100	Glyma.06G041000	Glyma.07G142300
Glyma.05G112600	Glyma.06G044100	Glyma.07G148900
Glyma.05G115700	Glyma.06G046500	Glyma.07G150500
Glyma.05G131500	Glyma.06G047000	Glyma.07G159000
Glyma.05G133600	Glyma.06G063400	Glyma.07G170200
Glyma.05G144300	Glyma.06G064900	Glyma.07G173600
Glyma.05G146300	Glyma.06G065000	Glyma.07G195400
Glyma.05G156500	Glyma.06G069600	Glyma.07G196000
Glyma.05G159600	Glyma.06G073100	Glyma.07G214600
Glyma.05G160000	Glyma.06G074300	Glyma.07G215200
Glyma.05G173500	Glyma.06G076600	Glyma.07G245400
Glyma.05G175400	Glyma.06G084800	Glyma.07G253800
Glyma.05G182000	Glyma.06G086100	Glyma.07G257200
Glyma.05G182200	Glyma.06G099800	Glyma.07G264100
Glyma.05G187300	Glyma.06G108500	Glyma.07G270000
Glyma.05G188900	Glyma.06G113900	Glyma.07G271400
Glyma.05G189600	Glyma.06G116800	Glyma.08G000400
Glyma.05G192100	Glyma.06G118300	Glyma.08G012700
Glyma.05G193500	Glyma.06G118400	Glyma.08G016300
Glyma.05G198100	Glyma.06G127300	Glyma.08G016700
Glyma.05G205800	Glyma.06G127800	Glyma.08G022900
Glyma.05G209600	Glyma.06G129000	Glyma.08G024800
Glyma.05G210000	Glyma.06G140600	Glyma.08G034000
Glyma.05G210600	Glyma.06G142700	Glyma.08G044700
Glyma.05G217000	Glyma.06G143100	Glyma.08G046000
Glyma.05G217800	Glyma.06G145900	Glyma.08G049400
Glyma.05G218700	Glyma.06G150400	Glyma.08G070100
Glyma.05G229600	Glyma.06G151500	Glyma.08G088100
Glyma.05G237500	Glyma.06G154100	Glyma.08G088400
Glyma.05G238900	Glyma.06G155100	Glyma.08G100700
Glyma.05G241800	Glyma.06G175700	Glyma.08G117500
Glyma.05G241900	Glyma.06G183300	Glyma.08G130800
Glyma.06G001400	Glyma.06G183600	Glyma.08G139700
Glyma.06G002800	Glyma.06G183800	Glyma.08G145600
Glyma.06G003500	Glyma.06G185000	Glyma.08G146600
Glyma.06G009000	Glyma.06G194100	Glyma.08G147200
Glyma.06G009100	Glyma.06G196600	Glyma.08G148600
Glyma.06G009400	Glyma.06G225400	Glyma.08G153800
Glyma.06G009900	Glyma.06G225500	Glyma.08G154100
Glyma.06G015200	Glyma.06G229700	Glyma.08G157200
Glyma.06G016500	Glyma.06G230000	Glyma.08G158300
Glyma.06G021200	Glyma.06G233300	Glyma.08G170400
Glyma.06G021400	Glyma.06G234300	Glyma.08G177000
Glyma.06G027000	Glyma.06G234500	Glyma.08G185400
Glyma.06G029500	Glyma.06G257600	Glyma.08G234200
Glyma.06G034500	Glyma.06G272400	Glyma.08G241700
Glyma.06G041000	Glyma.06G274300	Glyma.08G251300
Glyma.06G044100	Glyma.06G284600	Glyma.08G270800
Glyma.06G045400	Glyma.06G290400	Glyma.08G271100
Glyma.06G046500	Glyma.06G290800	Glyma.08G273400
Glyma.06G047000	Glyma.06G293400	Glyma.08G289200
Glyma.06G063400	Glyma.06G303600	Glyma.08G302500
Glyma.06G064900	Glyma.06G309400	Glyma.08G315500
Glyma.06G065000	Glyma.06G310600	Glyma.08G316400
Glyma.06G069600	Glyma.06G313000	Glyma.08G332300
Glyma.06G073100	Glyma.06G316600	Glyma.08G350700
Glyma.06G074300	Glyma.06G316800	Glyma.08G350900
Glyma.06G075800	Glyma.06G319800	Glyma.08G354400
Glyma.06G076600	Glyma.07G000400	Glyma.08G358300
Glyma.06G078100	Glyma.07G018400	Glyma.09G001100
Glyma.06G084800	Glyma.07G036100	Glyma.09G001600
Glyma.06G086100	Glyma.07G046400	Glyma.09G008200
Glyma.06G099800	Glyma.07G049700	Glyma.09G017200
Glyma.06G108500	Glyma.07G056000	Glyma.09G019900
Glyma.06G109000	Glyma.07G056200	Glyma.09G042400
Glyma.06G113900	Glyma.07G062800	Glyma.09G048200
Glyma.06G116800	Glyma.07G064800	Glyma.09G051100
Glyma.06G118300	Glyma.07G068000	Glyma.09G059700
Glyma.06G118400	Glyma.07G068900	Glyma.09G096300
Glyma.06G127300	Glyma.07G073600	Glyma.09G099300
Glyma.06G127800	Glyma.07G078800	Glyma.09G103000
Glyma.06G129000	Glyma.07G093700	Glyma.09G115100
Glyma.06G131500	Glyma.07G097700	Glyma.09G125400
Glyma.06G140600	Glyma.07G106000	Glyma.09G140700
Glyma.06G142700	Glyma.07G119500	Glyma.09G140800
Glyma.06G143100	Glyma.07G120300	Glyma.09G143600
Glyma.06G145900	Glyma.07G134600	Glyma.09G165200
Glyma.06G150400	Glyma.07G142300	Glyma.09G180300
Glyma.06G151500	Glyma.07G148900	Glyma.09G182600
Glyma.06G154100	Glyma.07G150500	Glyma.09G194100
Glyma.06G155100	Glyma.07G150800	Glyma.09G196700
Glyma.06G156000	Glyma.07G159000	Glyma.09G203400
Glyma.06G175700	Glyma.07G170200	Glyma.09G205600
Glyma.06G181100	Glyma.07G173600	Glyma.09G206500
Glyma.06G182200	Glyma.07G188400	Glyma.09G214600
Glyma.06G183300	Glyma.07G192500	Glyma.09G216900
Glyma.06G183600	Glyma.07G195400	Glyma.09G253400
Glyma.06G183800	Glyma.07G196000	Glyma.09G253500
Glyma.06G185000	Glyma.07G208100	Glyma.09G257100
Glyma.06G194100	Glyma.07G214600	Glyma.09G261800
Glyma.06G194800	Glyma.07G215200	Glyma.09G264300
Glyma.06G196600	Glyma.07G223100	Glyma.09G265600
Glyma.06G225400	Glyma.07G230100	Glyma.09G271200
Glyma.06G225500	Glyma.07G230600	Glyma.09G275300
Glyma.06G229700	Glyma.07G245400	Glyma.09G281300
Glyma.06G230000	Glyma.07G250900	Glyma.09G282200
Glyma.06G233300	Glyma.07G253800	Glyma.10G007200
Glyma.06G234300	Glyma.07G257200	Glyma.10G014100
Glyma.06G234500	Glyma.07G258300	Glyma.10G018800
Glyma.06G243000	Glyma.07G264100	Glyma.10G024100
Glyma.06G257600	Glyma.07G270000	Glyma.10G032500
Glyma.06G272400	Glyma.07G271400	Glyma.10G044200
Glyma.06G274300	Glyma.08G000400	Glyma.10G047200
Glyma.06G284600	Glyma.08G002800	Glyma.10G051200
Glyma.06G290400	Glyma.08G012700	Glyma.10G051800
Glyma.06G290800	Glyma.08G016300	Glyma.10G052000
Glyma.06G293400	Glyma.08G016700	Glyma.10G062700
Glyma.06G303600	Glyma.08G022900	Glyma.10G083100
Glyma.06G309400	Glyma.08G023800	Glyma.10G101400
Glyma.06G310600	Glyma.08G024800	Glyma.10G114300
Glyma.06G313000	Glyma.08G034000	Glyma.10G121100
Glyma.06G316600	Glyma.08G037000	Glyma.10G121500
Glyma.06G316800	Glyma.08G044700	Glyma.10G124600
Glyma.06G319800	Glyma.08G046000	Glyma.10G142800
Glyma.07G000400	Glyma.08G049400	Glyma.10G149400
Glyma.07G018400	Glyma.08G061100	Glyma.10G151500
Glyma.07G036100	Glyma.08G070100	Glyma.10G155500
Glyma.07G044500	Glyma.08G086100	Glyma.10G156500
Glyma.07G044600	Glyma.08G088100	Glyma.10G162800
Glyma.07G045100	Glyma.08G088400	Glyma.10G180300
Glyma.07G046400	Glyma.08G100700	Glyma.10G181100
Glyma.07G049700	Glyma.08G117300	Glyma.10G187100
Glyma.07G053900	Glyma.08G117500	Glyma.10G198600
Glyma.07G056000	Glyma.08G130800	Glyma.10G202500
Glyma.07G056200	Glyma.08G139700	Glyma.10G204900
Glyma.07G062800	Glyma.08G145600	Glyma.10G217500
Glyma.07G063500	Glyma.08G146600	Glyma.10G223500
Glyma.07G064800	Glyma.08G147200	Glyma.10G227100
Glyma.07G068000	Glyma.08G148600	Glyma.10G228500
Glyma.07G068900	Glyma.08G153800	Glyma.10G238000
Glyma.07G073600	Glyma.08G154100	Glyma.10G244900
Glyma.07G078800	Glyma.08G157200	Glyma.10G256600
Glyma.07G093700	Glyma.08G158300	Glyma.10G259300
Glyma.07G097700	Glyma.08G163000	Glyma.10G260400
Glyma.07G102100	Glyma.08G170400	Glyma.10G262600
Glyma.07G106000	Glyma.08G177000	Glyma.10G284900
Glyma.07G106100	Glyma.08G185400	Glyma.10G285300
Glyma.07G110200	Glyma.08G203400	Glyma.10G286700
Glyma.07G119500	Glyma.08G226700	Glyma.10G288200
Glyma.07G120300	Glyma.08G233400	Glyma.10G289100
Glyma.07G132300	Glyma.08G234200	Glyma.11G005300
Glyma.07G134600	Glyma.08G234400	Glyma.11G005500
Glyma.07G142300	Glyma.08G241700	Glyma.11G008600
Glyma.07G143100	Glyma.08G251300	Glyma.11G011300
Glyma.07G144300	Glyma.08G258500	Glyma.11G022400
Glyma.07G148900	Glyma.08G270800	Glyma.11G023700
Glyma.07G150500	Glyma.08G271100	Glyma.11G026000
Glyma.07G150800	Glyma.08G273300	Glyma.11G039700
Glyma.07G159000	Glyma.08G273400	Glyma.11G042600
Glyma.07G159100	Glyma.08G286000	Glyma.11G043500
Glyma.07G170200	Glyma.08G289200	Glyma.11G046500
Glyma.07G173600	Glyma.08G302500	Glyma.11G062400
Glyma.07G188400	Glyma.08G315500	Glyma.11G063500
Glyma.07G192500	Glyma.08G316400	Glyma.11G074400
Glyma.07G195400	Glyma.08G332300	Glyma.11G080500
Glyma.07G196000	Glyma.08G350700	Glyma.11G087600
Glyma.07G208100	Glyma.08G350900	Glyma.11G103800
Glyma.07G214600	Glyma.08G354400	Glyma.11G109800
Glyma.07G215200	Glyma.08G358300	Glyma.11G112700
Glyma.07G223100	Glyma.08G361400	Glyma.11G122400
Glyma.07G230100	Glyma.09G001100	Glyma.11G132700
Glyma.07G230600	Glyma.09G001600	Glyma.11G137300
Glyma.07G245400	Glyma.09G008200	Glyma.11G137400
Glyma.07G250900	Glyma.09G017200	Glyma.11G140000
Glyma.07G253800	Glyma.09G019900	Glyma.11G147100
Glyma.07G257200	Glyma.09G020000	Glyma.11G156300
Glyma.07G258300	Glyma.09G042400	Glyma.11G157400
Glyma.07G264100	Glyma.09G048200	Glyma.11G169500
Glyma.07G270000	Glyma.09G051100	Glyma.11G170900
Glyma.07G271400	Glyma.09G059700	Glyma.11G171200
Glyma.08G000400	Glyma.09G067900	Glyma.11G175700
Glyma.08G001500	Glyma.09G068500	Glyma.11G190000
Glyma.08G002800	Glyma.09G096300	Glyma.11G191800
Glyma.08G012700	Glyma.09G099300	Glyma.11G191900
Glyma.08G016300	Glyma.09G103000	Glyma.11G220200
Glyma.08G016700	Glyma.09G107000	Glyma.11G220400
Glyma.08G022900	Glyma.09G115100	Glyma.11G226400
Glyma.08G023800	Glyma.09G125400	Glyma.11G231400
Glyma.08G024800	Glyma.09G140700	Glyma.11G236400
Glyma.08G034000	Glyma.09G140800	Glyma.11G236600
Glyma.08G037000	Glyma.09G143600	Glyma.11G242500
Glyma.08G044700	Glyma.09G165200	Glyma.11G242800
Glyma.08G046000	Glyma.09G172100	Glyma.11G243400
Glyma.08G049300	Glyma.09G180300	Glyma.11G244000
Glyma.08G049400	Glyma.09G182600	Glyma.11G246100
Glyma.08G061100	Glyma.09G194100	Glyma.11G246300
Glyma.08G070100	Glyma.09G196700	Glyma.12G001300
Glyma.08G078300	Glyma.09G203400	Glyma.12G014900
Glyma.08G086100	Glyma.09G205600	Glyma.12G017600
Glyma.08G088100	Glyma.09G206500	Glyma.12G028700
Glyma.08G088400	Glyma.09G208200	Glyma.12G038600
Glyma.08G100700	Glyma.09G214600	Glyma.12G047300
Glyma.08G114600	Glyma.09G216900	Glyma.12G057100
Glyma.08G117300	Glyma.09G228600	Glyma.12G060700
Glyma.08G117500	Glyma.09G228800	Glyma.12G060800
Glyma.08G130800	Glyma.09G233500	Glyma.12G063600
Glyma.08G139700	Glyma.09G250000	Glyma.12G068000
Glyma.08G145600	Glyma.09G253400	Glyma.12G071300
Glyma.08G146600	Glyma.09G253500	Glyma.12G082400
Glyma.08G147200	Glyma.09G256200	Glyma.12G084300
Glyma.08G148600	Glyma.09G256800	Glyma.12G112000
Glyma.08G153800	Glyma.09G257100	Glyma.12G116100
Glyma.08G154100	Glyma.09G261800	Glyma.12G116500
Glyma.08G157200	Glyma.09G264300	Glyma.12G121400
Glyma.08G158300	Glyma.09G265600	Glyma.12G131800
Glyma.08G163000	Glyma.09G271200	Glyma.12G151200
Glyma.08G170400	Glyma.09G271400	Glyma.12G151700
Glyma.08G177000	Glyma.09G275300	Glyma.12G158500
Glyma.08G185400	Glyma.09G281300	Glyma.12G160000
Glyma.08G203400	Glyma.09G282200	Glyma.12G170900
Glyma.08G213400	Glyma.10G007200	Glyma.12G173300
Glyma.08G226700	Glyma.10G013600	Glyma.12G179300
Glyma.08G233400	Glyma.10G014100	Glyma.12G180700
Glyma.08G234200	Glyma.10G018800	Glyma.12G180800
Glyma.08G234400	Glyma.10G019500	Glyma.12G192700
Glyma.08G239100	Glyma.10G024100	Glyma.12G203900
Glyma.08G241700	Glyma.10G032500	Glyma.12G205300
Glyma.08G251300	Glyma.10G036000	Glyma.12G205500
Glyma.08G258500	Glyma.10G044200	Glyma.12G208600
Glyma.08G270800	Glyma.10G047200	Glyma.12G223700
Glyma.08G271100	Glyma.10G048700	Glyma.12G223800
Glyma.08G273300	Glyma.10G051200	Glyma.12G235700
Glyma.08G273400	Glyma.10G051800	Glyma.12G237000
Glyma.08G279900	Glyma.10G052000	Glyma.12G237700
Glyma.08G286000	Glyma.10G062700	Glyma.12G240800
Glyma.08G289200	Glyma.10G081900	Glyma.13G002800
Glyma.08G299200	Glyma.10G083100	Glyma.13G005300
Glyma.08G302500	Glyma.10G084500	Glyma.13G009100
Glyma.08G315500	Glyma.10G089800	Glyma.13G031100
Glyma.08G316400	Glyma.10G101400	Glyma.13G035400
Glyma.08G323800	Glyma.10G114300	Glyma.13G042300
Glyma.08G332300	Glyma.10G118200	Glyma.13G052000
Glyma.08G350700	Glyma.10G121100	Glyma.13G057300
Glyma.08G350900	Glyma.10G121500	Glyma.13G071600
Glyma.08G354400	Glyma.10G124600	Glyma.13G072800
Glyma.08G356300	Glyma.10G127700	Glyma.13G072900
Glyma.08G358300	Glyma.10G142800	Glyma.13G092000
Glyma.08G361400	Glyma.10G149400	Glyma.13G092100
Glyma.09G001100	Glyma.10G151500	Glyma.13G108500
Glyma.09G001600	Glyma.10G155500	Glyma.13G115900
Glyma.09G008200	Glyma.10G156500	Glyma.13G131800
Glyma.09G009900	Glyma.10G162800	Glyma.13G135100
Glyma.09G017200	Glyma.10G172500	Glyma.13G138700
Glyma.09G019900	Glyma.10G176200	Glyma.13G139200
Glyma.09G020000	Glyma.10G180300	Glyma.13G139400
Glyma.09G042400	Glyma.10G181100	Glyma.13G147100
Glyma.09G048200	Glyma.10G187100	Glyma.13G165500
Glyma.09G051100	Glyma.10G195400	Glyma.13G170000
Glyma.09G059700	Glyma.10G195500	Glyma.13G170300
Glyma.09G067900	Glyma.10G198600	Glyma.13G177200
Glyma.09G068500	Glyma.10G202500	Glyma.13G179900
Glyma.09G074200	Glyma.10G204900	Glyma.13G180900
Glyma.09G074300	Glyma.10G208200	Glyma.13G197800
Glyma.09G096300	Glyma.10G217500	Glyma.13G198800
Glyma.09G099300	Glyma.10G223500	Glyma.13G201200
Glyma.09G103000	Glyma.10G227100	Glyma.13G202500
Glyma.09G107000	Glyma.10G228500	Glyma.13G203300
Glyma.09G115100	Glyma.10G238000	Glyma.13G206800
Glyma.09G125400	Glyma.10G244900	Glyma.13G208500
Glyma.09G137100	Glyma.10G256600	Glyma.13G211100
Glyma.09G140700	Glyma.10G259300	Glyma.13G212200
Glyma.09G140800	Glyma.10G260400	Glyma.13G213600
Glyma.09G143600	Glyma.10G262600	Glyma.13G220400
Glyma.09G146900	Glyma.10G265800	Glyma.13G227900
Glyma.09G164200	Glyma.10G268900	Glyma.13G232800
Glyma.09G165200	Glyma.10G284900	Glyma.13G239500
Glyma.09G172100	Glyma.10G285300	Glyma.13G240800
Glyma.09G177100	Glyma.10G286700	Glyma.13G253900
Glyma.09G180300	Glyma.10G288200	Glyma.13G265400
Glyma.09G182600	Glyma.10G289100	Glyma.13G272700
Glyma.09G194100	Glyma.10G292700	Glyma.13G273500
Glyma.09G196700	Glyma.11G005300	Glyma.13G277600
Glyma.09G203400	Glyma.11G005500	Glyma.13G292600
Glyma.09G205600	Glyma.11G008600	Glyma.13G295300
Glyma.09G206500	Glyma.11G010400	Glyma.13G295600
Glyma.09G208200	Glyma.11G011300	Glyma.13G297700
Glyma.09G214600	Glyma.11G022400	Glyma.13G309700
Glyma.09G215500	Glyma.11G023700	Glyma.13G320000
Glyma.09G216900	Glyma.11G026000	Glyma.13G320100
Glyma.09G228600	Glyma.11G035800	Glyma.13G321300
Glyma.09G228800	Glyma.11G039700	Glyma.13G326500
Glyma.09G233500	Glyma.11G042600	Glyma.13G326700
Glyma.09G242400	Glyma.11G043500	Glyma.13G328100
Glyma.09G250000	Glyma.11G046500	Glyma.13G332800
Glyma.09G253400	Glyma.11G062400	Glyma.13G335300
Glyma.09G253500	Glyma.11G063500	Glyma.13G338400
Glyma.09G256200	Glyma.11G074400	Glyma.13G361000
Glyma.09G256800	Glyma.11G079900	Glyma.13G372600
Glyma.09G257100	Glyma.11G080500	Glyma.14G002700
Glyma.09G261800	Glyma.11G087600	Glyma.14G003700
Glyma.09G264300	Glyma.11G091300	Glyma.14G011800
Glyma.09G265600	Glyma.11G095800	Glyma.14G018000
Glyma.09G271200	Glyma.11G103800	Glyma.14G037000
Glyma.09G271400	Glyma.11G109800	Glyma.14G039000
Glyma.09G275300	Glyma.11G112700	Glyma.14G049700
Glyma.09G281300	Glyma.11G121300	Glyma.14G050200
Glyma.09G282200	Glyma.11G122400	Glyma.14G058000
Glyma.10G007200	Glyma.11G132700	Glyma.14G062700
Glyma.10G013600	Glyma.11G137300	Glyma.14G063500
Glyma.10G014100	Glyma.11G137400	Glyma.14G065000
Glyma.10G018800	Glyma.11G140000	Glyma.14G067300
Glyma.10G019500	Glyma.11G140100	Glyma.14G077800
Glyma.10G024100	Glyma.11G147100	Glyma.14G083900
Glyma.10G032500	Glyma.11G156300	Glyma.14G099100
Glyma.10G036000	Glyma.11G157400	Glyma.14G105900
Glyma.10G044200	Glyma.11G169500	Glyma.14G112700
Glyma.10G045200	Glyma.11G169600	Glyma.14G129100
Glyma.10G047200	Glyma.11G170900	Glyma.14G130700
Glyma.10G048700	Glyma.11G171200	Glyma.14G134600
Glyma.10G051200	Glyma.11G172300	Glyma.14G146700
Glyma.10G051800	Glyma.11G175700	Glyma.14G147100
Glyma.10G052000	Glyma.11G190000	Glyma.14G152800
Glyma.10G062700	Glyma.11G191000	Glyma.14G156600
Glyma.10G081900	Glyma.11G191800	Glyma.14G177900
Glyma.10G083100	Glyma.11G191900	Glyma.14G178400
Glyma.10G084500	Glyma.11G192900	Glyma.14G185600
Glyma.10G089800	Glyma.11G214500	Glyma.14G186500
Glyma.10G101400	Glyma.11G220200	Glyma.14G190300
Glyma.10G114300	Glyma.11G220400	Glyma.14G194800
Glyma.10G118200	Glyma.11G223800	Glyma.14G221800
Glyma.10G121100	Glyma.11G225800	Glyma.15G001100
Glyma.10G121500	Glyma.11G226400	Glyma.15G005300
Glyma.10G124600	Glyma.11G231400	Glyma.15G012900
Glyma.10G127700	Glyma.11G236400	Glyma.15G036100
Glyma.10G142800	Glyma.11G236600	Glyma.15G039100
Glyma.10G143800	Glyma.11G242300	Glyma.15G047300
Glyma.10G149400	Glyma.11G242500	Glyma.15G056000
Glyma.10G151500	Glyma.11G242800	Glyma.15G064800
Glyma.10G155500	Glyma.11G243400	Glyma.15G072700
Glyma.10G156500	Glyma.11G244000	Glyma.15G073700
Glyma.10G162800	Glyma.11G246100	Glyma.15G079900
Glyma.10G172500	Glyma.11G246300	Glyma.15G084600
Glyma.10G173700	Glyma.11G249000	Glyma.15G092000
Glyma.10G176200	Glyma.12G001300	Glyma.15G099100
Glyma.10G180300	Glyma.12G003300	Glyma.15G100500
Glyma.10G181100	Glyma.12G007800	Glyma.15G104300
Glyma.10G187100	Glyma.12G007900	Glyma.15G112600
Glyma.10G195400	Glyma.12G014900	Glyma.15G122900
Glyma.10G195500	Glyma.12G017600	Glyma.15G126400
Glyma.10G198600	Glyma.12G021900	Glyma.15G155500
Glyma.10G202500	Glyma.12G028700	Glyma.15G157100
Glyma.10G204900	Glyma.12G033400	Glyma.15G157400
Glyma.10G208200	Glyma.12G038600	Glyma.15G166200
Glyma.10G217500	Glyma.12G047300	Glyma.15G183300
Glyma.10G223500	Glyma.12G057100	Glyma.15G201800
Glyma.10G227100	Glyma.12G060700	Glyma.15G209600
Glyma.10G227200	Glyma.12G060800	Glyma.15G219200
Glyma.10G228500	Glyma.12G063600	Glyma.15G219300
Glyma.10G238000	Glyma.12G063700	Glyma.15G236400
Glyma.10G244900	Glyma.12G066600	Glyma.15G237300
Glyma.10G247000	Glyma.12G068000	Glyma.15G256500
Glyma.10G251800	Glyma.12G071300	Glyma.15G268100
Glyma.10G256600	Glyma.12G073200	Glyma.15G269000
Glyma.10G257600	Glyma.12G082400	Glyma.15G272400
Glyma.10G259300	Glyma.12G083300	Glyma.15G273000
Glyma.10G260400	Glyma.12G084300	Glyma.15G275000
Glyma.10G262600	Glyma.12G100300	Glyma.16G006200
Glyma.10G265800	Glyma.12G112000	Glyma.16G008300
Glyma.10G268900	Glyma.12G116100	Glyma.16G014600
Glyma.10G284900	Glyma.12G116500	Glyma.16G018400
Glyma.10G285300	Glyma.12G121400	Glyma.16G024900
Glyma.10G286700	Glyma.12G131800	Glyma.16G025100
Glyma.10G288200	Glyma.12G151200	Glyma.16G030900
Glyma.10G289100	Glyma.12G151700	Glyma.16G032000
Glyma.10G292700	Glyma.12G158500	Glyma.16G048700
Glyma.11G005300	Glyma.12G158800	Glyma.16G063400
Glyma.11G005500	Glyma.12G160000	Glyma.16G068400
Glyma.11G008600	Glyma.12G170900	Glyma.16G075300
Glyma.11G010400	Glyma.12G173300	Glyma.16G076000
Glyma.11G011300	Glyma.12G179200	Glyma.16G094800
Glyma.11G017200	Glyma.12G179300	Glyma.16G098500
Glyma.11G022400	Glyma.12G180700	Glyma.16G107700
Glyma.11G023700	Glyma.12G180800	Glyma.16G112200
Glyma.11G026000	Glyma.12G188900	Glyma.16G142700
Glyma.11G035800	Glyma.12G190800	Glyma.16G152400
Glyma.11G039700	Glyma.12G192700	Glyma.16G165900
Glyma.11G039800	Glyma.12G194500	Glyma.16G194600
Glyma.11G042600	Glyma.12G203900	Glyma.16G213500
Glyma.11G043500	Glyma.12G205300	Glyma.17G002600
Glyma.11G046500	Glyma.12G205500	Glyma.17G009900
Glyma.11G062400	Glyma.12G208600	Glyma.17G016900
Glyma.11G063500	Glyma.12G223700	Glyma.17G020500
Glyma.11G073900	Glyma.12G223800	Glyma.17G028400
Glyma.11G074400	Glyma.12G227900	Glyma.17G043900
Glyma.11G074900	Glyma.12G228700	Glyma.17G050900
Glyma.11G079900	Glyma.12G235700	Glyma.17G059400
Glyma.11G080500	Glyma.12G237000	Glyma.17G068200
Glyma.11G087600	Glyma.12G237700	Glyma.17G068300
Glyma.11G091300	Glyma.12G240800	Glyma.17G072200
Glyma.11G095800	Glyma.13G002800	Glyma.17G082300
Glyma.11G103800	Glyma.13G005300	Glyma.17G090200
Glyma.11G109800	Glyma.13G009100	Glyma.17G091600
Glyma.11G110900	Glyma.13G031100	Glyma.17G092600
Glyma.11G112700	Glyma.13G035400	Glyma.17G096900
Glyma.11G121300	Glyma.13G042300	Glyma.17G101800
Glyma.11G122400	Glyma.13G050800	Glyma.17G105500
Glyma.11G127100	Glyma.13G052000	Glyma.17G108900
Glyma.11G129000	Glyma.13G057300	Glyma.17G118400
Glyma.11G132700	Glyma.13G059100	Glyma.17G121200
Glyma.11G137300	Glyma.13G069300	Glyma.17G130700
Glyma.11G137400	Glyma.13G071600	Glyma.17G150900
Glyma.11G140000	Glyma.13G072800	Glyma.17G154400
Glyma.11G140100	Glyma.13G072900	Glyma.17G155700
Glyma.11G147100	Glyma.13G092000	Glyma.17G159400
Glyma.11G154800	Glyma.13G092100	Glyma.17G172100
Glyma.11G156300	Glyma.13G100500	Glyma.17G172200
Glyma.11G157400	Glyma.13G107700	Glyma.17G198300
Glyma.11G166300	Glyma.13G108500	Glyma.17G202700
Glyma.11G169500	Glyma.13G115900	Glyma.17G203800
Glyma.11G169600	Glyma.13G122400	Glyma.17G211800
Glyma.11G170900	Glyma.13G131800	Glyma.17G213300
Glyma.11G171200	Glyma.13G135100	Glyma.17G220500
Glyma.11G172300	Glyma.13G136500	Glyma.17G225600
Glyma.11G175700	Glyma.13G138700	Glyma.17G234700
Glyma.11G177000	Glyma.13G139200	Glyma.17G241100
Glyma.11G177200	Glyma.13G139400	Glyma.17G247700
Glyma.11G177300	Glyma.13G147100	Glyma.17G260700
Glyma.11G187100	Glyma.13G165500	Glyma.18G000200
Glyma.11G190000	Glyma.13G170000	Glyma.18G010900
Glyma.11G191000	Glyma.13G170300	Glyma.18G011100
Glyma.11G191800	Glyma.13G177200	Glyma.18G013100
Glyma.11G191900	Glyma.13G179900	Glyma.18G013800
Glyma.11G192600	Glyma.13G180900	Glyma.18G014500
Glyma.11G192900	Glyma.13G183900	Glyma.18G014600
Glyma.11G214500	Glyma.13G197800	Glyma.18G020400
Glyma.11G220200	Glyma.13G198800	Glyma.18G020800
Glyma.11G220400	Glyma.13G201200	Glyma.18G025700
Glyma.11G223800	Glyma.13G202500	Glyma.18G030900
Glyma.11G225800	Glyma.13G203300	Glyma.18G037000
Glyma.11G226400	Glyma.13G206800	Glyma.18G037200
Glyma.11G231400	Glyma.13G208500	Glyma.18G060400
Glyma.11G236400	Glyma.13G211100	Glyma.18G063500
Glyma.11G236600	Glyma.13G212200	Glyma.18G074600
Glyma.11G242300	Glyma.13G213600	Glyma.18G086000
Glyma.11G242500	Glyma.13G215600	Glyma.18G096600
Glyma.11G242800	Glyma.13G220400	Glyma.18G103300
Glyma.11G243400	Glyma.13G225900	Glyma.18G117100
Glyma.11G244000	Glyma.13G227900	Glyma.18G135300
Glyma.11G246100	Glyma.13G232800	Glyma.18G149800
Glyma.11G246300	Glyma.13G239500	Glyma.18G165000
Glyma.11G249000	Glyma.13G240800	Glyma.18G171400
Glyma.11G251300	Glyma.13G243600	Glyma.18G176200
Glyma.12G000200	Glyma.13G247800	Glyma.18G176600
Glyma.12G001300	Glyma.13G249400	Glyma.18G184200
Glyma.12G003300	Glyma.13G253900	Glyma.18G200100
Glyma.12G007800	Glyma.13G259100	Glyma.18G201500
Glyma.12G007900	Glyma.13G265400	Glyma.18G214200
Glyma.12G014900	Glyma.13G271100	Glyma.18G217900
Glyma.12G017600	Glyma.13G272200	Glyma.18G218200
Glyma.12G021900	Glyma.13G272700	Glyma.18G225500
Glyma.12G027000	Glyma.13G273500	Glyma.18G227700
Glyma.12G028700	Glyma.13G277600	Glyma.18G230400
Glyma.12G033400	Glyma.13G292600	Glyma.18G235300
Glyma.12G037200	Glyma.13G295300	Glyma.18G239400
Glyma.12G038600	Glyma.13G295600	Glyma.18G242400
Glyma.12G046400	Glyma.13G297700	Glyma.18G274000
Glyma.12G047300	Glyma.13G308100	Glyma.18G292200
Glyma.12G051700	Glyma.13G309700	Glyma.19G010200
Glyma.12G053500	Glyma.13G310900	Glyma.19G010400
Glyma.12G057100	Glyma.13G320000	Glyma.19G011200
Glyma.12G060700	Glyma.13G320100	Glyma.19G029100
Glyma.12G060800	Glyma.13G321300	Glyma.19G034700
Glyma.12G063600	Glyma.13G321400	Glyma.19G042100
Glyma.12G063700	Glyma.13G326500	Glyma.19G051500
Glyma.12G066600	Glyma.13G326700	Glyma.19G066800
Glyma.12G068000	Glyma.13G328100	Glyma.19G078600
Glyma.12G071300	Glyma.13G329600	Glyma.19G082000
Glyma.12G071900	Glyma.13G332800	Glyma.19G103000
Glyma.12G072400	Glyma.13G335300	Glyma.19G124300
Glyma.12G073200	Glyma.13G338400	Glyma.19G124800
Glyma.12G081400	Glyma.13G340100	Glyma.19G148900
Glyma.12G082400	Glyma.13G347000	Glyma.19G161700
Glyma.12G083300	Glyma.13G361000	Glyma.19G163600
Glyma.12G084300	Glyma.13G372600	Glyma.19G166900
Glyma.12G100300	Glyma.14G002700	Glyma.19G180000
Glyma.12G112000	Glyma.14G003700	Glyma.19G180900
Glyma.12G116100	Glyma.14G011800	Glyma.19G181100
Glyma.12G116500	Glyma.14G018000	Glyma.19G200200
Glyma.12G121400	Glyma.14G029200	Glyma.19G203000
Glyma.12G131800	Glyma.14G037000	Glyma.19G210900
Glyma.12G151200	Glyma.14G039000	Glyma.19G212000
Glyma.12G151700	Glyma.14G049700	Glyma.19G212100
Glyma.12G154800	Glyma.14G050200	Glyma.19G232800
Glyma.12G158500	Glyma.14G058000	Glyma.19G236800
Glyma.12G158800	Glyma.14G062700	Glyma.19G255700
Glyma.12G160000	Glyma.14G063500	Glyma.20G003400
Glyma.12G162000	Glyma.14G065000	Glyma.20G004500
Glyma.12G170900	Glyma.14G067300	Glyma.20G044300
Glyma.12G173300	Glyma.14G071300	Glyma.20G044600
Glyma.12G178900	Glyma.14G077800	Glyma.20G064600
Glyma.12G179200	Glyma.14G083900	Glyma.20G066300
Glyma.12G179300	Glyma.14G099100	Glyma.20G076700
Glyma.12G180700	Glyma.14G099700	Glyma.20G085200
Glyma.12G180800	Glyma.14G105900	Glyma.20G087900
Glyma.12G188900	Glyma.14G112700	Glyma.20G088900
Glyma.12G190800	Glyma.14G129100	Glyma.20G091400
Glyma.12G192700	Glyma.14G130700	Glyma.20G099800
Glyma.12G194500	Glyma.14G134600	Glyma.20G100800
Glyma.12G196200	Glyma.14G146700	Glyma.20G102400
Glyma.12G201100	Glyma.14G147100	Glyma.20G103700
Glyma.12G203700	Glyma.14G152800	Glyma.20G104300
Glyma.12G203900	Glyma.14G156600	Glyma.20G130800
Glyma.12G205300	Glyma.14G177900	Glyma.20G131600
Glyma.12G205500	Glyma.14G178200	Glyma.20G149700
Glyma.12G208600	Glyma.14G178400	Glyma.20G156600
Glyma.12G223700	Glyma.14G185600	Glyma.20G165200
Glyma.12G223800	Glyma.14G186500	Glyma.20G174500
Glyma.12G227900	Glyma.14G190300	Glyma.20G185600
Glyma.12G228700	Glyma.14G194800	Glyma.20G187900
Glyma.12G235700	Glyma.14G195900	Glyma.20G191400
Glyma.12G237000	Glyma.14G212200	Glyma.20G203400
Glyma.12G237700	Glyma.14G212300	Glyma.20G209400
Glyma.12G240800	Glyma.14G221800	Glyma.20G225400
Glyma.13G002800	Glyma.15G000300	Glyma.20G231900
Glyma.13G005300	Glyma.15G001100	Glyma.20G232800
Glyma.13G009100	Glyma.15G005300	Glyma.20G236700
Glyma.13G031100	Glyma.15G012900	Glyma.20G238800
Glyma.13G035400	Glyma.15G027300	Glyma.U027600
Glyma.13G042300	Glyma.15G034300
Glyma.13G050800	Glyma.15G036100
Glyma.13G052000	Glyma.15G039100
Glyma.13G057300	Glyma.15G044500
Glyma.13G059100	Glyma.15G047300
Glyma.13G069300	Glyma.15G056000
Glyma.13G071600	Glyma.15G061000
Glyma.13G072800	Glyma.15G064800
Glyma.13G072900	Glyma.15G066000
Glyma.13G091900	Glyma.15G070100
Glyma.13G092000	Glyma.15G072700
Glyma.13G092100	Glyma.15G073700
Glyma.13G100500	Glyma.15G079900
Glyma.13G107700	Glyma.15G084600
Glyma.13G108500	Glyma.15G086200
Glyma.13G115100	Glyma.15G092000
Glyma.13G115900	Glyma.15G097300
Glyma.13G118100	Glyma.15G099100
Glyma.13G122400	Glyma.15G100500
Glyma.13G131800	Glyma.15G104300
Glyma.13G132800	Glyma.15G112600
Glyma.13G135100	Glyma.15G122900
Glyma.13G136500	Glyma.15G126400
Glyma.13G138700	Glyma.15G126500
Glyma.13G139200	Glyma.15G155500
Glyma.13G139400	Glyma.15G157100
Glyma.13G147100	Glyma.15G157400
Glyma.13G158700	Glyma.15G166200
Glyma.13G162700	Glyma.15G173800
Glyma.13G165500	Glyma.15G183300
Glyma.13G170000	Glyma.15G188300
Glyma.13G170300	Glyma.15G201800
Glyma.13G177200	Glyma.15G209600
Glyma.13G179900	Glyma.15G210600
Glyma.13G180900	Glyma.15G211600
Glyma.13G183900	Glyma.15G214700
Glyma.13G197800	Glyma.15G219200
Glyma.13G198800	Glyma.15G219300
Glyma.13G201200	Glyma.15G219400
Glyma.13G202500	Glyma.15G236400
Glyma.13G203300	Glyma.15G237300
Glyma.13G206800	Glyma.15G249000
Glyma.13G208500	Glyma.15G256500
Glyma.13G211100	Glyma.15G268100
Glyma.13G212200	Glyma.15G269000
Glyma.13G213600	Glyma.15G272400
Glyma.13G215600	Glyma.15G273000
Glyma.13G220400	Glyma.15G275000
Glyma.13G225900	Glyma.16G005400
Glyma.13G227900	Glyma.16G006200
Glyma.13G232800	Glyma.16G008300
Glyma.13G239500	Glyma.16G014600
Glyma.13G240800	Glyma.16G014700
Glyma.13G243600	Glyma.16G018400
Glyma.13G247800	Glyma.16G024900
Glyma.13G249400	Glyma.16G025100
Glyma.13G253900	Glyma.16G030900
Glyma.13G259100	Glyma.16G032000
Glyma.13G265400	Glyma.16G034100
Glyma.13G271100	Glyma.16G034700
Glyma.13G272200	Glyma.16G041900
Glyma.13G272700	Glyma.16G048700
Glyma.13G273500	Glyma.16G063400
Glyma.13G277600	Glyma.16G068400
Glyma.13G292600	Glyma.16G075300
Glyma.13G295300	Glyma.16G076000
Glyma.13G295600	Glyma.16G094800
Glyma.13G297700	Glyma.16G098500
Glyma.13G298000	Glyma.16G107700
Glyma.13G301100	Glyma.16G112200
Glyma.13G308100	Glyma.16G142700
Glyma.13G309700	Glyma.16G152400
Glyma.13G310900	Glyma.16G165900
Glyma.13G320000	Glyma.16G194600
Glyma.13G320100	Glyma.16G203500
Glyma.13G321300	Glyma.16G213500
Glyma.13G321400	Glyma.17G002600
Glyma.13G321900	Glyma.17G009900
Glyma.13G326500	Glyma.17G015800
Glyma.13G326700	Glyma.17G016900
Glyma.13G328100	Glyma.17G020500
Glyma.13G329000	Glyma.17G023400
Glyma.13G329600	Glyma.17G028400
Glyma.13G332800	Glyma.17G043900
Glyma.13G335300	Glyma.17G050900
Glyma.13G338400	Glyma.17G051600
Glyma.13G340100	Glyma.17G059400
Glyma.13G343300	Glyma.17G068200
Glyma.13G344700	Glyma.17G068300
Glyma.13G347000	Glyma.17G072200
Glyma.13G361000	Glyma.17G075400
Glyma.13G371300	Glyma.17G082300
Glyma.13G372600	Glyma.17G082500
Glyma.14G002700	Glyma.17G090200
Glyma.14G003700	Glyma.17G090900
Glyma.14G011800	Glyma.17G091600
Glyma.14G018000	Glyma.17G092600
Glyma.14G029200	Glyma.17G094000
Glyma.14G037000	Glyma.17G096900
Glyma.14G039000	Glyma.17G101800
Glyma.14G049700	Glyma.17G105500
Glyma.14G050200	Glyma.17G108900
Glyma.14G058000	Glyma.17G118400
Glyma.14G062700	Glyma.17G121200
Glyma.14G063500	Glyma.17G130700
Glyma.14G065000	Glyma.17G143300
Glyma.14G067300	Glyma.17G150900
Glyma.14G071300	Glyma.17G154400
Glyma.14G077800	Glyma.17G155700
Glyma.14G083900	Glyma.17G159400
Glyma.14G088300	Glyma.17G172100
Glyma.14G099100	Glyma.17G172200
Glyma.14G099700	Glyma.17G198300
Glyma.14G105900	Glyma.17G202700
Glyma.14G112700	Glyma.17G203800
Glyma.14G129100	Glyma.17G211800
Glyma.14G130700	Glyma.17G213300
Glyma.14G133700	Glyma.17G220500
Glyma.14G134600	Glyma.17G225200
Glyma.14G146700	Glyma.17G225600
Glyma.14G147100	Glyma.17G234700
Glyma.14G152800	Glyma.17G240900
Glyma.14G156600	Glyma.17G241100
Glyma.14G177900	Glyma.17G247700
Glyma.14G178200	Glyma.17G253300
Glyma.14G178400	Glyma.17G260700
Glyma.14G181700	Glyma.18G000200
Glyma.14G185600	Glyma.18G008300
Glyma.14G186500	Glyma.18G010900
Glyma.14G190300	Glyma.18G011100
Glyma.14G194800	Glyma.18G013100
Glyma.14G195900	Glyma.18G013800
Glyma.14G204200	Glyma.18G014500
Glyma.14G212200	Glyma.18G014600
Glyma.14G212300	Glyma.18G014800
Glyma.14G216500	Glyma.18G020400
Glyma.14G221800	Glyma.18G020800
Glyma.15G000300	Glyma.18G025700
Glyma.15G001100	Glyma.18G030900
Glyma.15G002400	Glyma.18G034100
Glyma.15G005300	Glyma.18G037000
Glyma.15G012900	Glyma.18G037200
Glyma.15G027300	Glyma.18G042100
Glyma.15G031100	Glyma.18G060400
Glyma.15G034300	Glyma.18G060500
Glyma.15G036100	Glyma.18G063500
Glyma.15G039100	Glyma.18G074600
Glyma.15G039200	Glyma.18G086000
Glyma.15G044500	Glyma.18G096600
Glyma.15G044800	Glyma.18G103300
Glyma.15G047300	Glyma.18G115400
Glyma.15G056000	Glyma.18G117100
Glyma.15G061000	Glyma.18G135300
Glyma.15G064800	Glyma.18G149800
Glyma.15G066000	Glyma.18G165000
Glyma.15G070100	Glyma.18G171400
Glyma.15G072700	Glyma.18G176200
Glyma.15G073700	Glyma.18G176400
Glyma.15G079900	Glyma.18G176600
Glyma.15G084600	Glyma.18G184200
Glyma.15G086200	Glyma.18G192900
Glyma.15G092000	Glyma.18G200100
Glyma.15G097300	Glyma.18G201500
Glyma.15G099100	Glyma.18G201700
Glyma.15G100500	Glyma.18G214200
Glyma.15G104300	Glyma.18G217900
Glyma.15G112600	Glyma.18G218200
Glyma.15G114200	Glyma.18G225500
Glyma.15G122900	Glyma.18G226000
Glyma.15G126400	Glyma.18G226100
Glyma.15G126500	Glyma.18G227700
Glyma.15G155500	Glyma.18G230400
Glyma.15G157100	Glyma.18G235300
Glyma.15G157400	Glyma.18G235600
Glyma.15G166200	Glyma.18G236600
Glyma.15G173800	Glyma.18G239400
Glyma.15G183300	Glyma.18G242400
Glyma.15G188100	Glyma.18G264000
Glyma.15G188300	Glyma.18G274000
Glyma.15G201800	Glyma.18G282700
Glyma.15G209600	Glyma.18G285900
Glyma.15G210600	Glyma.18G292200
Glyma.15G211600	Glyma.19G010200
Glyma.15G214700	Glyma.19G010400
Glyma.15G219200	Glyma.19G011200
Glyma.15G219300	Glyma.19G027300
Glyma.15G219400	Glyma.19G029100
Glyma.15G226900	Glyma.19G034700
Glyma.15G236400	Glyma.19G037800
Glyma.15G237300	Glyma.19G042100
Glyma.15G249000	Glyma.19G051500
Glyma.15G256500	Glyma.19G066800
Glyma.15G268100	Glyma.19G070200
Glyma.15G269000	Glyma.19G078600
Glyma.15G272400	Glyma.19G080200
Glyma.15G273000	Glyma.19G082000
Glyma.15G275000	Glyma.19G103000
Glyma.16G005400	Glyma.19G110500
Glyma.16G006200	Glyma.19G124300
Glyma.16G008300	Glyma.19G124800
Glyma.16G012800	Glyma.19G148900
Glyma.16G013100	Glyma.19G161700
Glyma.16G014600	Glyma.19G163600
Glyma.16G014700	Glyma.19G166900
Glyma.16G018400	Glyma.19G180000
Glyma.16G022900	Glyma.19G180900
Glyma.16G024900	Glyma.19G181100
Glyma.16G025100	Glyma.19G185100
Glyma.16G030900	Glyma.19G187900
Glyma.16G032000	Glyma.19G199300
Glyma.16G034100	Glyma.19G200200
Glyma.16G034700	Glyma.19G201800
Glyma.16G041900	Glyma.19G203000
Glyma.16G048700	Glyma.19G210900
Glyma.16G063400	Glyma.19G212000
Glyma.16G068400	Glyma.19G212100
Glyma.16G075300	Glyma.19G214100
Glyma.16G076000	Glyma.19G215900
Glyma.16G094800	Glyma.19G232800
Glyma.16G098500	Glyma.19G236800
Glyma.16G107700	Glyma.19G247700
Glyma.16G112200	Glyma.19G255700
Glyma.16G142700	Glyma.20G003400
Glyma.16G152400	Glyma.20G004500
Glyma.16G162300	Glyma.20G022400
Glyma.16G165900	Glyma.20G036400
Glyma.16G194600	Glyma.20G037400
Glyma.16G196400	Glyma.20G044300
Glyma.16G203500	Glyma.20G044400
Glyma.16G212700	Glyma.20G044600
Glyma.16G213500	Glyma.20G050900
Glyma.17G002600	Glyma.20G064600
Glyma.17G009900	Glyma.20G066300
Glyma.17G015800	Glyma.20G076700
Glyma.17G016900	Glyma.20G079100
Glyma.17G020500	Glyma.20G085200
Glyma.17G023400	Glyma.20G087900
Glyma.17G028400	Glyma.20G088900
Glyma.17G041900	Glyma.20G091400
Glyma.17G043900	Glyma.20G099800
Glyma.17G050900	Glyma.20G100800
Glyma.17G051600	Glyma.20G102400
Glyma.17G059400	Glyma.20G103700
Glyma.17G068200	Glyma.20G104300
Glyma.17G068300	Glyma.20G122200
Glyma.17G068400	Glyma.20G124800
Glyma.17G072200	Glyma.20G130800
Glyma.17G072800	Glyma.20G131600
Glyma.17G075400	Glyma.20G149700
Glyma.17G082300	Glyma.20G156600
Glyma.17G082500	Glyma.20G165200
Glyma.17G089300	Glyma.20G174500
Glyma.17G090200	Glyma.20G182600
Glyma.17G090900	Glyma.20G185600
Glyma.17G091600	Glyma.20G187900
Glyma.17G092600	Glyma.20G191400
Glyma.17G094000	Glyma.20G194600
Glyma.17G096900	Glyma.20G194700
Glyma.17G101000	Glyma.20G203400
Glyma.17G101800	Glyma.20G209400
Glyma.17G105500	Glyma.20G210200
Glyma.17G108600	Glyma.20G214100
Glyma.17G108900	Glyma.20G217700
Glyma.17G118400	Glyma.20G225400
Glyma.17G121200	Glyma.20G231900
Glyma.17G130700	Glyma.20G232800
Glyma.17G143300	Glyma.20G236700
Glyma.17G150900	Glyma.20G238800
Glyma.17G154400	Glyma.20G242800
Glyma.17G154900	Glyma.U001300
Glyma.17G155700	Glyma.U020100
Glyma.17G159400	Glyma.U022000
Glyma.17G172100	Glyma.U027600
Glyma.17G172200	Glyma.U030800
Glyma.17G184100
Glyma.17G184200
Glyma.17G189500
Glyma.17G193300
Glyma.17G198300
Glyma.17G200300
Glyma.17G202700
Glyma.17G203800
Glyma.17G211800
Glyma.17G213300
Glyma.17G215200
Glyma.17G220500
Glyma.17G225200
Glyma.17G225600
Glyma.17G234700
Glyma.17G240900
Glyma.17G241100
Glyma.17G247700
Glyma.17G253300
Glyma.17G255100
Glyma.17G260700
Glyma.18G000200
Glyma.18G005700
Glyma.18G008300
Glyma.18G010900
Glyma.18G011100
Glyma.18G013100
Glyma.18G013800
Glyma.18G014500
Glyma.18G014600
Glyma.18G014800
Glyma.18G020400
Glyma.18G020800
Glyma.18G022800
Glyma.18G025700
Glyma.18G030900
Glyma.18G034100
Glyma.18G037000
Glyma.18G037200
Glyma.18G042100
Glyma.18G052300
Glyma.18G059200
Glyma.18G060400
Glyma.18G060500
Glyma.18G063500
Glyma.18G064600
Glyma.18G074600
Glyma.18G086000
Glyma.18G096600
Glyma.18G103300
Glyma.18G115400
Glyma.18G117100
Glyma.18G135300
Glyma.18G146200
Glyma.18G149800
Glyma.18G165000
Glyma.18G171400
Glyma.18G173400
Glyma.18G176200
Glyma.18G176400
Glyma.18G176600
Glyma.18G181200
Glyma.18G184200
Glyma.18G192900
Glyma.18G195500
Glyma.18G200100
Glyma.18G201500
Glyma.18G201700
Glyma.18G214200
Glyma.18G217900
Glyma.18G218200
Glyma.18G225500
Glyma.18G226000
Glyma.18G226100
Glyma.18G227700
Glyma.18G230400
Glyma.18G235300
Glyma.18G235500
Glyma.18G235600
Glyma.18G236600
Glyma.18G239400
Glyma.18G242400
Glyma.18G252600
Glyma.18G264000
Glyma.18G274000
Glyma.18G282700
Glyma.18G285900
Glyma.18G292200
Glyma.19G010200
Glyma.19G010400
Glyma.19G011200
Glyma.19G027300
Glyma.19G029100
Glyma.19G034700
Glyma.19G037800
Glyma.19G040600
Glyma.19G042100
Glyma.19G044000
Glyma.19G051500
Glyma.19G066800
Glyma.19G070200
Glyma.19G078600
Glyma.19G080200
Glyma.19G082000
Glyma.19G093000
Glyma.19G103000
Glyma.19G110500
Glyma.19G118900
Glyma.19G124300
Glyma.19G124800
Glyma.19G129000
Glyma.19G148300
Glyma.19G148600
Glyma.19G148900
Glyma.19G161700
Glyma.19G163600
Glyma.19G166900
Glyma.19G179600
Glyma.19G180000
Glyma.19G180900
Glyma.19G181100
Glyma.19G185100
Glyma.19G187900
Glyma.19G199300
Glyma.19G200200
Glyma.19G201800
Glyma.19G203000
Glyma.19G210900
Glyma.19G212000
Glyma.19G212100
Glyma.19G214100
Glyma.19G215900
Glyma.19G232800
Glyma.19G236800
Glyma.19G247700
Glyma.19G255700
Glyma.19G256200
Glyma.19G257500
Glyma.20G003400
Glyma.20G004500
Glyma.20G006200
Glyma.20G022400
Glyma.20G036400
Glyma.20G037400
Glyma.20G043500
Glyma.20G044300
Glyma.20G044400
Glyma.20G044600
Glyma.20G050900
Glyma.20G064600
Glyma.20G066300
Glyma.20G076700
Glyma.20G079100
Glyma.20G085200
Glyma.20G087900
Glyma.20G088900
Glyma.20G091400
Glyma.20G099800
Glyma.20G100800
Glyma.20G102400
Glyma.20G103700
Glyma.20G104300
Glyma.20G122200
Glyma.20G124800
Glyma.20G130800
Glyma.20G131600
Glyma.20G133200
Glyma.20G133500
Glyma.20G141700
Glyma.20G146900
Glyma.20G149700
Glyma.20G156600
Glyma.20G165200
Glyma.20G174500
Glyma.20G182600
Glyma.20G185600
Glyma.20G187900
Glyma.20G191400
Glyma.20G194600
Glyma.20G194700
Glyma.20G203400
Glyma.20G209400
Glyma.20G210200
Glyma.20G214100
Glyma.20G216600
Glyma.20G217700
Glyma.20G225400
Glyma.20G231900
Glyma.20G232800
Glyma.20G236700
Glyma.20G238800
Glyma.20G242800
Glyma.U001300
Glyma.U011600
Glyma.U020100
Glyma.U020800
Glyma.U021300
Glyma.U022000
Glyma.U027600
Glyma.U030800

## Sheet: U-box domain genes
HMMER search	NCBI & Pfam search	Mannual validation
Glyma.01G022600	Glyma.01G022600	Glyma.01G022600
Glyma.01G131800	Glyma.01G131800	Glyma.01G131800
Glyma.01G173800	Glyma.01G173800	Glyma.01G173800
Glyma.01G178600	Glyma.01G194100	Glyma.01G194100
Glyma.01G194100	Glyma.01G195200	Glyma.01G195200
Glyma.01G195200	Glyma.02G001400	Glyma.02G001400
Glyma.02G001400	Glyma.02G034200	Glyma.02G034200
Glyma.02G034200	Glyma.02G055500	Glyma.02G055500
Glyma.02G055500	Glyma.02G083900	Glyma.02G083900
Glyma.02G083900	Glyma.02G102900	Glyma.02G102900
Glyma.02G102900	Glyma.02G195900	Glyma.02G195900
Glyma.02G195900	Glyma.02G196300	Glyma.02G196300
Glyma.02G196300	Glyma.02G234300	Glyma.02G234300
Glyma.02G234300	Glyma.02G242900	Glyma.02G242900
Glyma.02G242900	Glyma.02G264200	Glyma.03G008800
Glyma.02G264200	Glyma.02G267800	Glyma.03G036700
Glyma.02G267800	Glyma.03G008800	Glyma.03G088400
Glyma.03G008800	Glyma.03G036700	Glyma.03G163900
Glyma.03G036700	Glyma.03G088400	Glyma.03G202500
Glyma.03G088400	Glyma.03G145700	Glyma.03G202600
Glyma.03G145700	Glyma.03G163900	Glyma.03G253100
Glyma.03G163900	Glyma.03G202500	Glyma.04G016500
Glyma.03G202500	Glyma.03G202600	Glyma.04G047100
Glyma.03G202600	Glyma.03G253100	Glyma.04G121100
Glyma.03G253100	Glyma.04G016500	Glyma.04G179300
Glyma.04G016500	Glyma.04G047100	Glyma.04G212300
Glyma.04G034500	Glyma.04G121100	Glyma.05G107300
Glyma.04G047100	Glyma.04G179300	Glyma.05G146300
Glyma.04G121100	Glyma.04G212300	Glyma.05G162100
Glyma.04G165900	Glyma.04G222600	Glyma.05G189600
Glyma.04G179300	Glyma.05G061500	Glyma.05G192100
Glyma.04G212300	Glyma.05G107300	Glyma.05G229600
Glyma.04G222600	Glyma.05G146300	Glyma.06G016500
Glyma.05G061500	Glyma.05G162100	Glyma.06G047800
Glyma.05G107300	Glyma.05G189600	Glyma.06G132100
Glyma.05G146300	Glyma.05G192100	Glyma.06G151200
Glyma.05G162100	Glyma.05G229600	Glyma.06G154100
Glyma.05G189600	Glyma.06G016500	Glyma.06G183800
Glyma.05G192100	Glyma.06G047800	Glyma.06G185400
Glyma.05G229600	Glyma.06G132100	Glyma.06G317700
Glyma.06G016500	Glyma.06G142700	Glyma.07G052900
Glyma.06G034500	Glyma.06G151200	Glyma.07G070300
Glyma.06G047800	Glyma.06G154100	Glyma.07G106000
Glyma.06G132100	Glyma.06G183800	Glyma.07G188400
Glyma.06G142700	Glyma.06G185400	Glyma.07G214300
Glyma.06G151200	Glyma.06G270100	Glyma.07G216200
Glyma.06G154100	Glyma.06G293400	Glyma.08G000400
Glyma.06G183800	Glyma.06G317700	Glyma.08G037000
Glyma.06G185400	Glyma.07G052900	Glyma.08G061100
Glyma.06G196600	Glyma.07G070300	Glyma.08G103100
Glyma.06G270100	Glyma.07G106000	Glyma.08G119700
Glyma.06G293400	Glyma.07G188400	Glyma.08G147200
Glyma.06G317700	Glyma.07G214300	Glyma.08G345800
Glyma.07G052900	Glyma.07G216200	Glyma.08G361400
Glyma.07G070300	Glyma.08G000400	Glyma.09G030600
Glyma.07G106000	Glyma.08G037000	Glyma.09G172100
Glyma.07G188400	Glyma.08G061100	Glyma.09G199700
Glyma.07G214300	Glyma.08G103100	Glyma.09G256200
Glyma.07G216200	Glyma.08G119700	Glyma.09G259100
Glyma.08G000400	Glyma.08G147200	Glyma.10G037500
Glyma.08G037000	Glyma.08G275800	Glyma.10G081900
Glyma.08G061100	Glyma.08G345800	Glyma.10G179500
Glyma.08G103100	Glyma.08G358200	Glyma.10G194500
Glyma.08G119700	Glyma.08G361400	Glyma.10G208200
Glyma.08G147200	Glyma.09G030600	Glyma.10G233500
Glyma.08G275800	Glyma.09G172100	Glyma.10G262600
Glyma.08G345800	Glyma.09G199700	Glyma.11G046500
Glyma.08G358200	Glyma.09G256200	Glyma.11G047800
Glyma.08G361400	Glyma.09G259100	Glyma.11G069300
Glyma.09G030600	Glyma.10G037500	Glyma.11G139700
Glyma.09G038300	Glyma.10G081900	Glyma.11G140100
Glyma.09G172100	Glyma.10G126300	Glyma.11G161500
Glyma.09G199700	Glyma.10G133700	Glyma.11G214500
Glyma.09G256200	Glyma.10G179500	Glyma.11G249000
Glyma.09G259100	Glyma.10G194500	Glyma.12G063700
Glyma.10G037500	Glyma.10G208200	Glyma.12G095000
Glyma.10G081900	Glyma.10G233500	Glyma.12G095100
Glyma.10G126300	Glyma.10G262600	Glyma.12G188900
Glyma.10G133700	Glyma.11G046500	Glyma.12G189000
Glyma.10G179500	Glyma.11G047800	Glyma.13G059200
Glyma.10G194500	Glyma.11G069300	Glyma.13G069300
Glyma.10G208200	Glyma.11G139700	Glyma.13G106500
Glyma.10G233500	Glyma.11G140100	Glyma.13G225900
Glyma.10G262600	Glyma.11G161500	Glyma.13G249400
Glyma.11G046500	Glyma.11G214500	Glyma.13G312700
Glyma.11G047800	Glyma.11G249000	Glyma.13G312800
Glyma.11G063500	Glyma.12G001300	Glyma.13G335700
Glyma.11G069300	Glyma.12G063700	Glyma.14G212200
Glyma.11G139700	Glyma.12G095000	Glyma.15G038600
Glyma.11G140100	Glyma.12G095100	Glyma.15G064800
Glyma.11G161500	Glyma.12G112000	Glyma.15G086200
Glyma.11G214500	Glyma.12G151200	Glyma.16G022000
Glyma.11G249000	Glyma.12G174500	Glyma.16G138300
Glyma.12G001300	Glyma.12G188900	Glyma.16G170300
Glyma.12G063700	Glyma.12G189000	Glyma.17G052800
Glyma.12G095000	Glyma.12G203900	Glyma.17G090900
Glyma.12G095100	Glyma.13G059200	Glyma.17G233600
Glyma.12G112000	Glyma.13G069300	Glyma.18G008300
Glyma.12G151200	Glyma.13G106500	Glyma.18G042100
Glyma.12G174500	Glyma.13G225900	Glyma.18G055200
Glyma.12G188900	Glyma.13G249400	Glyma.18G061900
Glyma.12G189000	Glyma.13G297700	Glyma.18G155200
Glyma.12G203900	Glyma.13G312700	Glyma.18G176400
Glyma.13G059200	Glyma.13G312800	Glyma.18G233500
Glyma.13G069300	Glyma.13G335700	Glyma.18G236600
Glyma.13G106500	Glyma.14G049700	Glyma.18G300300
Glyma.13G225900	Glyma.14G212200	Glyma.19G013500
Glyma.13G249400	Glyma.15G038600	Glyma.19G027200
Glyma.13G273500	Glyma.15G064800	Glyma.19G165200
Glyma.13G297700	Glyma.15G086200	Glyma.19G199300
Glyma.13G312700	Glyma.16G022000	Glyma.19G200200
Glyma.13G312800	Glyma.16G085300	Glyma.19G250700
Glyma.13G335700	Glyma.16G138300	Glyma.20G013200
Glyma.14G049700	Glyma.16G170300	Glyma.20G160900
Glyma.14G212200	Glyma.17G052800	Glyma.20G182600
Glyma.15G038600	Glyma.17G090900	Glyma.20G220600
Glyma.15G064800	Glyma.17G143300	Glyma.U008400
Glyma.15G086200	Glyma.17G159900	Glyma.U009600
Glyma.15G143400	Glyma.17G233600	Glyma.U029700
Glyma.16G022000	Glyma.18G008300
Glyma.16G063400	Glyma.18G042100
Glyma.16G085300	Glyma.18G055200
Glyma.16G138300	Glyma.18G061900
Glyma.16G170300	Glyma.18G147800
Glyma.17G052800	Glyma.18G155200
Glyma.17G090900	Glyma.18G176400
Glyma.17G143300	Glyma.18G233500
Glyma.17G159900	Glyma.18G236600
Glyma.17G233600	Glyma.18G300300
Glyma.18G008300	Glyma.19G013500
Glyma.18G042100	Glyma.19G027200
Glyma.18G055200	Glyma.19G148900
Glyma.18G061900	Glyma.19G165200
Glyma.18G147800	Glyma.19G199300
Glyma.18G155200	Glyma.19G200200
Glyma.18G171400	Glyma.19G250700
Glyma.18G176400	Glyma.20G013200
Glyma.18G233500	Glyma.20G084500
Glyma.18G236600	Glyma.20G160900
Glyma.18G300300	Glyma.20G182600
Glyma.19G013500	Glyma.20G220600
Glyma.19G027200	Glyma.U006800.0
Glyma.19G082000	Glyma.U008400
Glyma.19G148900	Glyma.U009600
Glyma.19G165200	Glyma.U029700
Glyma.19G185100
Glyma.19G199300
Glyma.19G200200
Glyma.19G250700
Glyma.20G013200
Glyma.20G084500
Glyma.20G160900
Glyma.20G182600
Glyma.20G220600
Glyma.U006800
Glyma.U008400
Glyma.U009600
Glyma.U029700

## Sheet: F-box domain genes
HMMER search	NCBI & Pfam search	Mannual validation
Glyma.01G026500	Glyma.U017700	Glyma.U017700
Glyma.01G028800	Glyma.20G220300	Glyma.20G220300
Glyma.01G072000	Glyma.20G220200	Glyma.20G220200
Glyma.01G083900	Glyma.20G220100	Glyma.20G220100
Glyma.01G094300	Glyma.20G215600	Glyma.20G215600
Glyma.01G100400	Glyma.20G190700	Glyma.20G190700
Glyma.01G154100	Glyma.20G166900	Glyma.20G166900
Glyma.01G173700	Glyma.20G163800	Glyma.20G163800
Glyma.01G177800	Glyma.20G157500	Glyma.20G157500
Glyma.01G187800	Glyma.20G142600	Glyma.20G142600
Glyma.01G189600	Glyma.20G135900	Glyma.20G135900
Glyma.01G232700	Glyma.20G105000	Glyma.20G105000
Glyma.01G242300	Glyma.20G098700	Glyma.20G098700
Glyma.02G036400	Glyma.20G075000	Glyma.20G075000
Glyma.02G038300	Glyma.20G073200	Glyma.20G073200
Glyma.02G041600	Glyma.20G045100	Glyma.20G045100
Glyma.02G043500	Glyma.20G042200	Glyma.20G042200
Glyma.02G045900	Glyma.20G014700	Glyma.20G014700
Glyma.02G055300	Glyma.19G256900	Glyma.19G256900
Glyma.02G057300	Glyma.19G252100	Glyma.19G252100
Glyma.02G064600	Glyma.19G246800	Glyma.19G246800
Glyma.02G065300	Glyma.19G231000	Glyma.19G231000
Glyma.02G079600	Glyma.19G206800	Glyma.19G206800
Glyma.02G081800	Glyma.19G162400	Glyma.19G162400
Glyma.02G083400	Glyma.19G161300	Glyma.19G161300
Glyma.02G094600	Glyma.19G157300	Glyma.19G157300
Glyma.02G098400	Glyma.19G154800	Glyma.19G154800
Glyma.02G105600	Glyma.19G129700	Glyma.19G129700
Glyma.02G126700	Glyma.19G129600	Glyma.19G129600
Glyma.02G126900	Glyma.19G119400	Glyma.19G119400
Glyma.02G127100	Glyma.19G100200	Glyma.19G100200
Glyma.02G127700	Glyma.19G081700	Glyma.19G081700
Glyma.02G128400	Glyma.19G081500	Glyma.19G081500
Glyma.02G142300	Glyma.19G077200	Glyma.19G077200
Glyma.02G146000	Glyma.19G068600	Glyma.19G068600
Glyma.02G148100	Glyma.19G049000	Glyma.19G049000
Glyma.02G152700	Glyma.19G048900	Glyma.19G048900
Glyma.02G152800	Glyma.19G048800	Glyma.19G048800
Glyma.02G180700	Glyma.19G048700	Glyma.19G048700
Glyma.02G188000	Glyma.19G048600	Glyma.19G048600
Glyma.02G191900	Glyma.19G048500	Glyma.19G048500
Glyma.02G205200	Glyma.19G048300	Glyma.19G048300
Glyma.02G211800	Glyma.19G048200	Glyma.19G048200
Glyma.02G238900	Glyma.19G048100	Glyma.19G048100
Glyma.02G254300	Glyma.19G048000	Glyma.19G048000
Glyma.02G273700	Glyma.19G005000	Glyma.19G005000
Glyma.02G278300	Glyma.18G286800	Glyma.18G286800
Glyma.02G289100	Glyma.18G276400	Glyma.18G276400
Glyma.02G289200	Glyma.18G275900	Glyma.18G275900
Glyma.02G294800	Glyma.18G274900	Glyma.18G274900
Glyma.02G304600	Glyma.18G274800	Glyma.18G274800
Glyma.02G304900	Glyma.18G274700	Glyma.18G274700
Glyma.03G010000	Glyma.18G274500	Glyma.18G274500
Glyma.03G017000	Glyma.18G265500	Glyma.18G265500
Glyma.03G020200	Glyma.18G253400	Glyma.18G253400
Glyma.03G106100	Glyma.18G168800	Glyma.18G168800
Glyma.03G116000	Glyma.18G168500	Glyma.18G168500
Glyma.03G126600	Glyma.18G168300	Glyma.18G168300
Glyma.03G126700	Glyma.18G168000	Glyma.18G168000
Glyma.03G126800	Glyma.18G164600	Glyma.18G164600
Glyma.03G126900	Glyma.18G164500	Glyma.18G164500
Glyma.03G152300	Glyma.18G164400	Glyma.18G164400
Glyma.03G155100	Glyma.18G164300	Glyma.18G164300
Glyma.03G156000	Glyma.18G163200	Glyma.18G163200
Glyma.03G158900	Glyma.18G163100	Glyma.18G163100
Glyma.03G160600	Glyma.18G162900	Glyma.18G162900
Glyma.03G189500	Glyma.18G162800	Glyma.18G162800
Glyma.03G194600	Glyma.18G162700	Glyma.18G162700
Glyma.03G196600	Glyma.18G162600	Glyma.18G162600
Glyma.03G198600	Glyma.18G162500	Glyma.18G162500
Glyma.03G205200	Glyma.18G162400	Glyma.18G162400
Glyma.03G209400	Glyma.18G162300	Glyma.18G162300
Glyma.03G214300	Glyma.18G161900	Glyma.18G161900
Glyma.03G233800	Glyma.18G161800	Glyma.18G161800
Glyma.03G233900	Glyma.18G161500	Glyma.18G161500
Glyma.03G249300	Glyma.18G160800	Glyma.18G160800
Glyma.03G253900	Glyma.18G160700	Glyma.18G160700
Glyma.03G254500	Glyma.18G141000	Glyma.18G141000
Glyma.04G016300	Glyma.18G007900	Glyma.18G007900
Glyma.04G019900	Glyma.18G005400	Glyma.18G005400
Glyma.04G041800	Glyma.17G251700	Glyma.17G251700
Glyma.04G042900	Glyma.17G251500	Glyma.17G251500
Glyma.04G045200	Glyma.17G247500	Glyma.17G247500
Glyma.04G055700	Glyma.17G238700	Glyma.17G238700
Glyma.04G058200	Glyma.17G237800	Glyma.17G237800
Glyma.04G066900	Glyma.17G225800	Glyma.17G225800
Glyma.04G093500	Glyma.17G220600	Glyma.17G220600
Glyma.04G100100	Glyma.17G211000	Glyma.17G211000
Glyma.04G107000	Glyma.17G194900	Glyma.17G194900
Glyma.04G112600	Glyma.17G193700	Glyma.17G193700
Glyma.04G120000	Glyma.17G167800	Glyma.17G167800
Glyma.04G138300	Glyma.17G162200	Glyma.17G162200
Glyma.04G147000	Glyma.17G131400	Glyma.17G131400
Glyma.04G150400	Glyma.17G128800	Glyma.17G128800
Glyma.04G195700	Glyma.17G116300	Glyma.17G116300
Glyma.04G196900	Glyma.17G078800	Glyma.17G078800
Glyma.04G198800	Glyma.17G062000	Glyma.17G062000
Glyma.04G219400	Glyma.17G044800	Glyma.17G044800
Glyma.04G232600	Glyma.17G027000	Glyma.17G027000
Glyma.04G242700	Glyma.17G026300	Glyma.17G026300
Glyma.04G247500	Glyma.17G022900	Glyma.17G022900
Glyma.05G004500	Glyma.17G022700	Glyma.17G022700
Glyma.05G047000	Glyma.17G021300	Glyma.17G021300
Glyma.05G049400	Glyma.17G019800	Glyma.17G019800
Glyma.05G071300	Glyma.17G017600	Glyma.17G017600
Glyma.05G071400	Glyma.17G008200	Glyma.17G008200
Glyma.05G071600	Glyma.16G203000	Glyma.16G203000
Glyma.05G071700	Glyma.16G202900	Glyma.16G202900
Glyma.05G073500	Glyma.16G202800	Glyma.16G202800
Glyma.05G097100	Glyma.16G202600	Glyma.16G202600
Glyma.05G119400	Glyma.16G197900	Glyma.16G197900
Glyma.05G134000	Glyma.16G177700	Glyma.16G177700
Glyma.05G144800	Glyma.16G167200	Glyma.16G167200
Glyma.05G147400	Glyma.16G164000	Glyma.16G164000
Glyma.05G147900	Glyma.16G138100	Glyma.16G138100
Glyma.05G155000	Glyma.16G123900	Glyma.16G123900
Glyma.05G155600	Glyma.16G096700	Glyma.16G096700
Glyma.05G166200	Glyma.16G071200	Glyma.16G071200
Glyma.05G169600	Glyma.16G063600	Glyma.16G063600
Glyma.05G194000	Glyma.16G063500	Glyma.16G063500
Glyma.05G217900	Glyma.16G050500	Glyma.16G050500
Glyma.05G234400	Glyma.16G025000	Glyma.16G025000
Glyma.05G235800	Glyma.15G242400	Glyma.15G242400
Glyma.05G239400	Glyma.15G242200	Glyma.15G242200
Glyma.06G016300	Glyma.15G242000	Glyma.15G242000
Glyma.06G016400	Glyma.15G241900	Glyma.15G241900
Glyma.06G042800	Glyma.15G241800	Glyma.15G241800
Glyma.06G043400	Glyma.15G241500	Glyma.15G241500
Glyma.06G045700	Glyma.15G227900	Glyma.15G227900
Glyma.06G055800	Glyma.15G220600	Glyma.15G220600
Glyma.06G058900	Glyma.15G214000	Glyma.15G214000
Glyma.06G068400	Glyma.15G192600	Glyma.15G192600
Glyma.06G076900	Glyma.15G115100	Glyma.15G115100
Glyma.06G095400	Glyma.15G101700	Glyma.15G101700
Glyma.06G098100	Glyma.15G101600	Glyma.15G101600
Glyma.06G101600	Glyma.15G101100	Glyma.15G101100
Glyma.06G101800	Glyma.15G098200	Glyma.15G098200
Glyma.06G106800	Glyma.15G093300	Glyma.15G093300
Glyma.06G115200	Glyma.15G092600	Glyma.15G092600
Glyma.06G120600	Glyma.15G092300	Glyma.15G092300
Glyma.06G126800	Glyma.15G092200	Glyma.15G092200
Glyma.06G132400	Glyma.15G081900	Glyma.15G081900
Glyma.06G146500	Glyma.15G055200	Glyma.15G055200
Glyma.06G155700	Glyma.15G049500	Glyma.15G049500
Glyma.06G168700	Glyma.15G046900	Glyma.15G046900
Glyma.06G170100	Glyma.15G022500	Glyma.15G022500
Glyma.06G181300	Glyma.15G013300	Glyma.15G013300
Glyma.06G197000	Glyma.15G004900	Glyma.15G004900
Glyma.06G197100	Glyma.14G179500	Glyma.14G179500
Glyma.06G197200	Glyma.14G167900	Glyma.14G167900
Glyma.06G213000	Glyma.14G160200	Glyma.14G160200
Glyma.06G235300	Glyma.14G116800	Glyma.14G116800
Glyma.06G270800	Glyma.14G105800	Glyma.14G105800
Glyma.06G271000	Glyma.14G098900	Glyma.14G098900
Glyma.06G271100	Glyma.14G088700	Glyma.14G088700
Glyma.06G277000	Glyma.14G086600	Glyma.14G086600
Glyma.06G318100	Glyma.14G073500	Glyma.14G073500
Glyma.07G004400	Glyma.14G073300	Glyma.14G073300
Glyma.07G008900	Glyma.14G044300	Glyma.14G044300
Glyma.07G020700	Glyma.14G036300	Glyma.14G036300
Glyma.07G022100	Glyma.13G360600	Glyma.13G360600
Glyma.07G026200	Glyma.13G353900	Glyma.13G353900
Glyma.07G032000	Glyma.13G326800	Glyma.13G326800
Glyma.07G034400	Glyma.13G314700	Glyma.13G314700
Glyma.07G060100	Glyma.13G283500	Glyma.13G283500
Glyma.07G071400	Glyma.13G278200	Glyma.13G278200
Glyma.07G071500	Glyma.13G269600	Glyma.13G269600
Glyma.07G071600	Glyma.13G262900	Glyma.13G262900
Glyma.07G072400	Glyma.13G262800	Glyma.13G262800
Glyma.07G077600	Glyma.13G261600	Glyma.13G261600
Glyma.07G111600	Glyma.13G246200	Glyma.13G246200
Glyma.07G136300	Glyma.13G230700	Glyma.13G230700
Glyma.07G147700	Glyma.13G224200	Glyma.13G224200
Glyma.07G148300	Glyma.13G220200	Glyma.13G220200
Glyma.07G156800	Glyma.13G219800	Glyma.13G219800
Glyma.07G162700	Glyma.13G218800	Glyma.13G218800
Glyma.07G187200	Glyma.13G214900	Glyma.13G214900
Glyma.07G189800	Glyma.13G211600	Glyma.13G211600
Glyma.07G190100	Glyma.13G211000	Glyma.13G211000
Glyma.07G235500	Glyma.13G209700	Glyma.13G209700
Glyma.07G247000	Glyma.13G166200	Glyma.13G166200
Glyma.07G247800	Glyma.13G164200	Glyma.13G164200
Glyma.07G251400	Glyma.13G154400	Glyma.13G154400
Glyma.07G251800	Glyma.13G149600	Glyma.13G149600
Glyma.07G254400	Glyma.13G114500	Glyma.13G114500
Glyma.07G265800	Glyma.13G114400	Glyma.13G114400
Glyma.08G002000	Glyma.13G109000	Glyma.13G109000
Glyma.08G024000	Glyma.13G097600	Glyma.13G097600
Glyma.08G030700	Glyma.13G086000	Glyma.13G086000
Glyma.08G043200	Glyma.13G064500	Glyma.13G064500
Glyma.08G046500	Glyma.13G036600	Glyma.13G036600
Glyma.08G058900	Glyma.12G230000	Glyma.12G230000
Glyma.08G059500	Glyma.12G115200	Glyma.12G115200
Glyma.08G074400	Glyma.12G103400	Glyma.12G103400
Glyma.08G088700	Glyma.12G088900	Glyma.12G088900
Glyma.08G098000	Glyma.12G068200	Glyma.12G068200
Glyma.08G100500	Glyma.12G051100	Glyma.12G051100
Glyma.08G101200	Glyma.11G249300	Glyma.11G249300
Glyma.08G103400	Glyma.11G181200	Glyma.11G181200
Glyma.08G104400	Glyma.11G154800	Glyma.11G154800
Glyma.08G104800	Glyma.11G154400	Glyma.11G154400
Glyma.08G112900	Glyma.11G090700	Glyma.11G090700
Glyma.08G122900	Glyma.11G069400	Glyma.11G069400
Glyma.08G127900	Glyma.11G054300	Glyma.11G054300
Glyma.08G134900	Glyma.11G052600	Glyma.11G052600
Glyma.08G168500	Glyma.10G290500	Glyma.10G290500
Glyma.08G183100	Glyma.10G255600	Glyma.10G255600
Glyma.08G185900	Glyma.10G238700	Glyma.10G238700
Glyma.08G192100	Glyma.10G236900	Glyma.10G236900
Glyma.08G195400	Glyma.10G229500	Glyma.10G229500
Glyma.08G195600	Glyma.10G224900	Glyma.10G224900
Glyma.08G207700	Glyma.10G220500	Glyma.10G220500
Glyma.08G210700	Glyma.10G220200	Glyma.10G220200
Glyma.08G216300	Glyma.10G200400	Glyma.10G200400
Glyma.08G219800	Glyma.10G199800	Glyma.10G199800
Glyma.08G221300	Glyma.10G175100	Glyma.10G175100
Glyma.08G229700	Glyma.10G169700	Glyma.10G169700
Glyma.08G242000	Glyma.10G169600	Glyma.10G169600
Glyma.08G243300	Glyma.10G169300	Glyma.10G169300
Glyma.08G251600	Glyma.10G154000	Glyma.10G154000
Glyma.08G251700	Glyma.10G150400	Glyma.10G150400
Glyma.08G251800	Glyma.10G136700	Glyma.10G136700
Glyma.08G252000	Glyma.10G135600	Glyma.10G135600
Glyma.08G252200	Glyma.10G135500	Glyma.10G135500
Glyma.08G252300	Glyma.10G135200	Glyma.10G135200
Glyma.08G253600	Glyma.10G134800	Glyma.10G134800
Glyma.08G259900	Glyma.10G132100	Glyma.10G132100
Glyma.08G260800	Glyma.10G117700	Glyma.10G117700
Glyma.08G265500	Glyma.10G102300	Glyma.10G102300
Glyma.08G284600	Glyma.10G075800	Glyma.10G075800
Glyma.08G297700	Glyma.10G064800	Glyma.10G064800
Glyma.08G298900	Glyma.10G032000	Glyma.10G032000
Glyma.08G312700	Glyma.10G025700	Glyma.10G025700
Glyma.08G348900	Glyma.09G242200	Glyma.09G242200
Glyma.08G350400	Glyma.09G145700	Glyma.09G145700
Glyma.08G351300	Glyma.09G142000	Glyma.09G142000
Glyma.08G351400	Glyma.09G141700	Glyma.09G141700
Glyma.08G351500	Glyma.09G141600	Glyma.09G141600
Glyma.08G352900	Glyma.09G141500	Glyma.09G141500
Glyma.08G353000	Glyma.09G141400	Glyma.09G141400
Glyma.08G356100	Glyma.09G141300	Glyma.09G141300
Glyma.09G010600	Glyma.09G141200	Glyma.09G141200
Glyma.09G019400	Glyma.09G141100	Glyma.09G141100
Glyma.09G032600	Glyma.09G140200	Glyma.09G140200
Glyma.09G056100	Glyma.09G140100	Glyma.09G140100
Glyma.09G075900	Glyma.09G139900	Glyma.09G139900
Glyma.09G086500	Glyma.09G139800	Glyma.09G139800
Glyma.09G102300	Glyma.09G139700	Glyma.09G139700
Glyma.09G116200	Glyma.09G139100	Glyma.09G139100
Glyma.09G130100	Glyma.09G130200	Glyma.09G130200
Glyma.09G130200	Glyma.09G130100	Glyma.09G130100
Glyma.09G139100	Glyma.09G116200	Glyma.09G116200
Glyma.09G139700	Glyma.09G102300	Glyma.09G102300
Glyma.09G139800	Glyma.09G075900	Glyma.09G075900
Glyma.09G139900	Glyma.09G056100	Glyma.09G056100
Glyma.09G140100	Glyma.09G032600	Glyma.09G032600
Glyma.09G140200	Glyma.09G019400	Glyma.09G019400
Glyma.09G141100	Glyma.09G010600	Glyma.09G010600
Glyma.09G141200	Glyma.08G356100	Glyma.08G356100
Glyma.09G141300	Glyma.08G353000	Glyma.08G353000
Glyma.09G141400	Glyma.08G352900	Glyma.08G352900
Glyma.09G141500	Glyma.08G351400	Glyma.08G351400
Glyma.09G141600	Glyma.08G351300	Glyma.08G351300
Glyma.09G141700	Glyma.08G350400	Glyma.08G350400
Glyma.09G142000	Glyma.08G348900	Glyma.08G348900
Glyma.09G145700	Glyma.08G312700	Glyma.08G312700
Glyma.09G145800	Glyma.08G284600	Glyma.08G284600
Glyma.09G229800	Glyma.08G259900	Glyma.08G259900
Glyma.09G242200	Glyma.08G253600	Glyma.08G253600
Glyma.09G264800	Glyma.08G252300	Glyma.08G252300
Glyma.09G265900	Glyma.08G252200	Glyma.08G252200
Glyma.10G021500	Glyma.08G251800	Glyma.08G251800
Glyma.10G025700	Glyma.08G251700	Glyma.08G251700
Glyma.10G028000	Glyma.08G243300	Glyma.08G243300
Glyma.10G032000	Glyma.08G221300	Glyma.08G221300
Glyma.10G055700	Glyma.08G207700	Glyma.08G207700
Glyma.10G064800	Glyma.08G195600	Glyma.08G195600
Glyma.10G073700	Glyma.08G195400	Glyma.08G195400
Glyma.10G075800	Glyma.08G192100	Glyma.08G192100
Glyma.10G102300	Glyma.08G185900	Glyma.08G185900
Glyma.10G117700	Glyma.08G183100	Glyma.08G183100
Glyma.10G132100	Glyma.08G134900	Glyma.08G134900
Glyma.10G134800	Glyma.08G127900	Glyma.08G127900
Glyma.10G135200	Glyma.08G112900	Glyma.08G112900
Glyma.10G135500	Glyma.08G104800	Glyma.08G104800
Glyma.10G135600	Glyma.08G104400	Glyma.08G104400
Glyma.10G136700	Glyma.08G103400	Glyma.08G103400
Glyma.10G150400	Glyma.08G101200	Glyma.08G101200
Glyma.10G154000	Glyma.08G098000	Glyma.08G098000
Glyma.10G169300	Glyma.08G088700	Glyma.08G088700
Glyma.10G169600	Glyma.08G074400	Glyma.08G074400
Glyma.10G169700	Glyma.08G046500	Glyma.08G046500
Glyma.10G175100	Glyma.08G043200	Glyma.08G043200
Glyma.10G199800	Glyma.08G024000	Glyma.08G024000
Glyma.10G200400	Glyma.08G002000	Glyma.08G002000
Glyma.10G220200	Glyma.07G265800	Glyma.07G265800
Glyma.10G220500	Glyma.07G254400	Glyma.07G254400
Glyma.10G224900	Glyma.07G251400	Glyma.07G251400
Glyma.10G229500	Glyma.07G247800	Glyma.07G247800
Glyma.10G236900	Glyma.07G247000	Glyma.07G247000
Glyma.10G238700	Glyma.07G235500	Glyma.07G235500
Glyma.10G255600	Glyma.07G190100	Glyma.07G190100
Glyma.10G290500	Glyma.07G187200	Glyma.07G187200
Glyma.11G052600	Glyma.07G156800	Glyma.07G156800
Glyma.11G054300	Glyma.07G148300	Glyma.07G148300
Glyma.11G069400	Glyma.07G147700	Glyma.07G147700
Glyma.11G090700	Glyma.07G077600	Glyma.07G077600
Glyma.11G126500	Glyma.07G072400	Glyma.07G072400
Glyma.11G147300	Glyma.07G071600	Glyma.07G071600
Glyma.11G154400	Glyma.07G071500	Glyma.07G071500
Glyma.11G154800	Glyma.07G071400	Glyma.07G071400
Glyma.11G181200	Glyma.07G060100	Glyma.07G060100
Glyma.11G183600	Glyma.07G034400	Glyma.07G034400
Glyma.11G190400	Glyma.07G032000	Glyma.07G032000
Glyma.11G227300	Glyma.07G026200	Glyma.07G026200
Glyma.11G249300	Glyma.07G022100	Glyma.07G022100
Glyma.11G250600	Glyma.07G020700	Glyma.07G020700
Glyma.11G251600	Glyma.07G004400	Glyma.07G004400
Glyma.12G006500	Glyma.06G318100	Glyma.06G318100
Glyma.12G051100	Glyma.06G271100	Glyma.06G271100
Glyma.12G068200	Glyma.06G271000	Glyma.06G271000
Glyma.12G078400	Glyma.06G270800	Glyma.06G270800
Glyma.12G088900	Glyma.06G213000	Glyma.06G213000
Glyma.12G103400	Glyma.06G197200	Glyma.06G197200
Glyma.12G115200	Glyma.06G197100	Glyma.06G197100
Glyma.12G128600	Glyma.06G197000	Glyma.06G197000
Glyma.12G146800	Glyma.06G181300	Glyma.06G181300
Glyma.12G173500	Glyma.06G168700	Glyma.06G168700
Glyma.12G186800	Glyma.06G155700	Glyma.06G155700
Glyma.12G196800	Glyma.06G146500	Glyma.06G146500
Glyma.12G230000	Glyma.06G132400	Glyma.06G132400
Glyma.13G036600	Glyma.06G126800	Glyma.06G126800
Glyma.13G064500	Glyma.06G120600	Glyma.06G120600
Glyma.13G086000	Glyma.06G115200	Glyma.06G115200
Glyma.13G097600	Glyma.06G106800	Glyma.06G106800
Glyma.13G109000	Glyma.06G101600	Glyma.06G101600
Glyma.13G114400	Glyma.06G098100	Glyma.06G098100
Glyma.13G114500	Glyma.06G095400	Glyma.06G095400
Glyma.13G149600	Glyma.06G076900	Glyma.06G076900
Glyma.13G154400	Glyma.06G068400	Glyma.06G068400
Glyma.13G164200	Glyma.06G058900	Glyma.06G058900
Glyma.13G166200	Glyma.06G055800	Glyma.06G055800
Glyma.13G209700	Glyma.06G045700	Glyma.06G045700
Glyma.13G211000	Glyma.06G043400	Glyma.06G043400
Glyma.13G211600	Glyma.06G042800	Glyma.06G042800
Glyma.13G214900	Glyma.06G016400	Glyma.06G016400
Glyma.13G218800	Glyma.06G016300	Glyma.06G016300
Glyma.13G219800	Glyma.05G239400	Glyma.05G239400
Glyma.13G220200	Glyma.05G235800	Glyma.05G235800
Glyma.13G224200	Glyma.05G217900	Glyma.05G217900
Glyma.13G230700	Glyma.05G194000	Glyma.05G194000
Glyma.13G246100	Glyma.05G169600	Glyma.05G169600
Glyma.13G246200	Glyma.05G166200	Glyma.05G166200
Glyma.13G261600	Glyma.05G155600	Glyma.05G155600
Glyma.13G262700	Glyma.05G155000	Glyma.05G155000
Glyma.13G262800	Glyma.05G147900	Glyma.05G147900
Glyma.13G262900	Glyma.05G147400	Glyma.05G147400
Glyma.13G263000	Glyma.05G144800	Glyma.05G144800
Glyma.13G263100	Glyma.05G119400	Glyma.05G119400
Glyma.13G269600	Glyma.05G097100	Glyma.05G097100
Glyma.13G278200	Glyma.05G073500	Glyma.05G073500
Glyma.13G283500	Glyma.05G071700	Glyma.05G071700
Glyma.13G305000	Glyma.05G071600	Glyma.05G071600
Glyma.13G314700	Glyma.05G071400	Glyma.05G071400
Glyma.13G325500	Glyma.05G071300	Glyma.05G071300
Glyma.13G326800	Glyma.05G049400	Glyma.05G049400
Glyma.13G353900	Glyma.04G247500	Glyma.04G247500
Glyma.13G360600	Glyma.04G242700	Glyma.04G242700
Glyma.13G368900	Glyma.04G232600	Glyma.04G232600
Glyma.14G009000	Glyma.04G219400	Glyma.04G219400
Glyma.14G009200	Glyma.04G196900	Glyma.04G196900
Glyma.14G036300	Glyma.04G195700	Glyma.04G195700
Glyma.14G044300	Glyma.04G150400	Glyma.04G150400
Glyma.14G073300	Glyma.04G147000	Glyma.04G147000
Glyma.14G073500	Glyma.04G138300	Glyma.04G138300
Glyma.14G086000	Glyma.04G112600	Glyma.04G112600
Glyma.14G086600	Glyma.04G107000	Glyma.04G107000
Glyma.14G088700	Glyma.04G093500	Glyma.04G093500
Glyma.14G098900	Glyma.04G066900	Glyma.04G066900
Glyma.14G105800	Glyma.04G058200	Glyma.04G058200
Glyma.14G116800	Glyma.04G055700	Glyma.04G055700
Glyma.14G118200	Glyma.04G045200	Glyma.04G045200
Glyma.14G136200	Glyma.04G042900	Glyma.04G042900
Glyma.14G146500	Glyma.04G041800	Glyma.04G041800
Glyma.14G160200	Glyma.04G019900	Glyma.04G019900
Glyma.14G167900	Glyma.04G016300	Glyma.04G016300
Glyma.14G179500	Glyma.03G254500	Glyma.03G254500
Glyma.15G004900	Glyma.03G253900	Glyma.03G253900
Glyma.15G013300	Glyma.03G249300	Glyma.03G249300
Glyma.15G022500	Glyma.03G233900	Glyma.03G233900
Glyma.15G046900	Glyma.03G233800	Glyma.03G233800
Glyma.15G049500	Glyma.03G214300	Glyma.03G214300
Glyma.15G055200	Glyma.03G198600	Glyma.03G198600
Glyma.15G081900	Glyma.03G189500	Glyma.03G189500
Glyma.15G092200	Glyma.03G160600	Glyma.03G160600
Glyma.15G092300	Glyma.03G158900	Glyma.03G158900
Glyma.15G092600	Glyma.03G156000	Glyma.03G156000
Glyma.15G093300	Glyma.03G155100	Glyma.03G155100
Glyma.15G098200	Glyma.03G152300	Glyma.03G152300
Glyma.15G101100	Glyma.03G126900	Glyma.03G126900
Glyma.15G101600	Glyma.03G126800	Glyma.03G126800
Glyma.15G101700	Glyma.03G126700	Glyma.03G126700
Glyma.15G115100	Glyma.03G126600	Glyma.03G126600
Glyma.15G125700	Glyma.03G116000	Glyma.03G116000
Glyma.15G137700	Glyma.03G106100	Glyma.03G106100
Glyma.15G162300	Glyma.03G020200	Glyma.03G020200
Glyma.15G192600	Glyma.03G017000	Glyma.03G017000
Glyma.15G214000	Glyma.02G289200	Glyma.02G289200
Glyma.15G220600	Glyma.02G289100	Glyma.02G289100
Glyma.15G222600	Glyma.02G278300	Glyma.02G278300
Glyma.15G227900	Glyma.02G273700	Glyma.02G273700
Glyma.15G241500	Glyma.02G238900	Glyma.02G238900
Glyma.15G241800	Glyma.02G211800	Glyma.02G211800
Glyma.15G241900	Glyma.02G188000	Glyma.02G188000
Glyma.15G242000	Glyma.02G148100	Glyma.02G148100
Glyma.15G242200	Glyma.02G142300	Glyma.02G142300
Glyma.15G242400	Glyma.02G128400	Glyma.02G128400
Glyma.15G274500	Glyma.02G127700	Glyma.02G127700
Glyma.16G025000	Glyma.02G127100	Glyma.02G127100
Glyma.16G050500	Glyma.02G126900	Glyma.02G126900
Glyma.16G063500	Glyma.02G094600	Glyma.02G094600
Glyma.16G063600	Glyma.02G083400	Glyma.02G083400
Glyma.16G071200	Glyma.02G081800	Glyma.02G081800
Glyma.16G096700	Glyma.02G079600	Glyma.02G079600
Glyma.16G123900	Glyma.02G065300	Glyma.02G065300
Glyma.16G138100	Glyma.02G057300	Glyma.02G057300
Glyma.16G146400	Glyma.02G055300	Glyma.02G055300
Glyma.16G160500	Glyma.02G045900	Glyma.02G045900
Glyma.16G161700	Glyma.02G041600	Glyma.02G041600
Glyma.16G164000	Glyma.02G038300	Glyma.02G038300
Glyma.16G167200	Glyma.02G036400	Glyma.02G036400
Glyma.16G177700	Glyma.01G232700	Glyma.01G232700
Glyma.16G195300	Glyma.01G189600	Glyma.01G189600
Glyma.16G197800	Glyma.01G187800	Glyma.01G187800
Glyma.16G197900	Glyma.01G173700	Glyma.01G173700
Glyma.16G198100	Glyma.01G154100	Glyma.01G154100
Glyma.16G202600	Glyma.01G100400	Glyma.01G100400
Glyma.16G202800	Glyma.01G083900	Glyma.01G083900
Glyma.16G202900	Glyma.01G072000	Glyma.01G072000
Glyma.16G203000	Glyma.01G028800	Glyma.01G028800
Glyma.17G008200	Glyma.19G158300	Glyma.19G158300
Glyma.17G017600	Glyma.18G256100	Glyma.18G256100
Glyma.17G018300	Glyma.18G227100	Glyma.18G227100
Glyma.17G019800	Glyma.18G006600	Glyma.18G006600
Glyma.17G021300	Glyma.17G035100	Glyma.17G035100
Glyma.17G022700	Glyma.16G161700	Glyma.16G161700
Glyma.17G022900	Glyma.15G274500	Glyma.15G274500
Glyma.17G026300	Glyma.14G136200	Glyma.14G136200
Glyma.17G027000	Glyma.14G009200	Glyma.14G009200
Glyma.17G035100	Glyma.13G246100	Glyma.13G246100
Glyma.17G044800	Glyma.12G196800	Glyma.12G196800
Glyma.17G048400	Glyma.12G128600	Glyma.12G128600
Glyma.17G062000	Glyma.11G250600	Glyma.11G250600
Glyma.17G078800	Glyma.11G227300	Glyma.11G227300
Glyma.17G113900	Glyma.10G028000	Glyma.10G028000
Glyma.17G116300	Glyma.09G229800	Glyma.09G229800
Glyma.17G128800	Glyma.08G298900	Glyma.08G298900
Glyma.17G131400	Glyma.08G252000	Glyma.08G252000
Glyma.17G162200	Glyma.08G216300	Glyma.08G216300
Glyma.17G167800	Glyma.08G059500	Glyma.08G059500
Glyma.17G193700	Glyma.07G189800	Glyma.07G189800
Glyma.17G194900	Glyma.07G162700	Glyma.07G162700
Glyma.17G211000	Glyma.07G111600	Glyma.07G111600
Glyma.17G220600	Glyma.06G101800	Glyma.06G101800
Glyma.17G225800	Glyma.04G198800	Glyma.04G198800
Glyma.17G234600	Glyma.04G120000	Glyma.04G120000
Glyma.17G237800	Glyma.04G100100	Glyma.04G100100
Glyma.17G238700	Glyma.03G010000	Glyma.03G010000
Glyma.17G247500	Glyma.02G254300	Glyma.02G254300
Glyma.17G251500	Glyma.02G126700	Glyma.02G126700
Glyma.17G251700	Glyma.02G105600	Glyma.02G105600
Glyma.18G005400	Glyma.01G094300	Glyma.01G094300
Glyma.18G006600	Glyma.U030700
Glyma.18G007900	Glyma.U004100
Glyma.18G029600	Glyma.U003800
Glyma.18G030200	Glyma.U003700
Glyma.18G141000	Glyma.20G234300
Glyma.18G160600	Glyma.20G155700
Glyma.18G160700	Glyma.20G001100
Glyma.18G160800	Glyma.19G202600
Glyma.18G161100	Glyma.19G196400
Glyma.18G161500	Glyma.19G194600
Glyma.18G161600	Glyma.18G264200
Glyma.18G161800	Glyma.18G173200
Glyma.18G161900	Glyma.18G168400
Glyma.18G162300	Glyma.18G167800
Glyma.18G162400	Glyma.18G167700
Glyma.18G162500	Glyma.18G161600
Glyma.18G162600	Glyma.18G161100
Glyma.18G162700	Glyma.18G160600
Glyma.18G162800	Glyma.17G234600
Glyma.18G162900	Glyma.17G113900
Glyma.18G163100	Glyma.17G018300
Glyma.18G163200	Glyma.16G197800
Glyma.18G164300	Glyma.16G195300
Glyma.18G164400	Glyma.16G160500
Glyma.18G164500	Glyma.15G162300
Glyma.18G164600	Glyma.15G125700
Glyma.18G167700	Glyma.14G118200
Glyma.18G167800	Glyma.14G086000
Glyma.18G168000	Glyma.14G009000
Glyma.18G168300	Glyma.12G186800
Glyma.18G168400	Glyma.12G173500
Glyma.18G168500	Glyma.11G251600
Glyma.18G168800	Glyma.11G183600
Glyma.18G173200	Glyma.11G126500
Glyma.18G227100	Glyma.10G073700
Glyma.18G253400	Glyma.10G021500
Glyma.18G256100	Glyma.09G265900
Glyma.18G264200	Glyma.09G145800
Glyma.18G265500	Glyma.08G260800
Glyma.18G274500	Glyma.08G251600
Glyma.18G274700	Glyma.08G242000
Glyma.18G274800	Glyma.08G229700
Glyma.18G274900	Glyma.08G219800
Glyma.18G275900	Glyma.08G210700
Glyma.18G276400	Glyma.08G100500
Glyma.18G286800	Glyma.08G058900
Glyma.19G005000	Glyma.08G030700
Glyma.19G048000	Glyma.07G251800
Glyma.19G048100	Glyma.07G008900
Glyma.19G048200	Glyma.06G170100
Glyma.19G048300	Glyma.05G234400
Glyma.19G048500	Glyma.05G134000
Glyma.19G048600	Glyma.05G004500
Glyma.19G048700	Glyma.03G209400
Glyma.19G048800	Glyma.03G205200
Glyma.19G048900	Glyma.03G196600
Glyma.19G049000	Glyma.02G304900
Glyma.19G068600	Glyma.02G294800
Glyma.19G077200	Glyma.02G205200
Glyma.19G081500	Glyma.02G191900
Glyma.19G081700	Glyma.02G152800
Glyma.19G100200	Glyma.02G152700
Glyma.19G119400	Glyma.02G064600
Glyma.19G129600	Glyma.01G026500
Glyma.19G129700	Glyma.02G146000
Glyma.19G154800	Glyma.02G304600
Glyma.19G157300	Glyma.06G277000
Glyma.19G158300	Glyma.09G264800
Glyma.19G161300	Glyma.11G190400
Glyma.19G162400	Glyma.12G006500
Glyma.19G194600	Glyma.13G305000
Glyma.19G196400	Glyma.13G368900
Glyma.19G202600	Glyma.16G146400
Glyma.19G206800	Glyma.18G030200
Glyma.19G231000	Glyma.20G174700
Glyma.19G246800
Glyma.19G252100
Glyma.19G256900
Glyma.20G001100
Glyma.20G014700
Glyma.20G042200
Glyma.20G045100
Glyma.20G046100
Glyma.20G046200
Glyma.20G073200
Glyma.20G075000
Glyma.20G097700
Glyma.20G098700
Glyma.20G105000
Glyma.20G135900
Glyma.20G142600
Glyma.20G155700
Glyma.20G157500
Glyma.20G163800
Glyma.20G166900
Glyma.20G174700
Glyma.20G190700
Glyma.20G215600
Glyma.20G220100
Glyma.20G220200
Glyma.20G220300
Glyma.20G234300
Glyma.U003700
Glyma.U003800
Glyma.U004100
Glyma.U017700
Glyma.U030700
