# Supplementary material for: Genome-wide analysis of genes encoding core components of the ubiquitin system in soybean (Glycine max) reveals a potential role for ubiquitination in host immunity against soybean cyst nematode
Source: BMC Plant Biol. 2018 Jul 18;18:149. doi: 10.1186/s12870-018-1365-7 (PMC6052599; doi:10.1186/s12870-018-1365-7)
Supplement: Supplementary file 15 — Table S4. Summary of the number of soybean UBS genes underwent different types of duplications. (XLSX 9 kb) [file 12870_2018_1365_MOESM15_ESM.xlsx]

## Sheet: Sheet1
Type of duplication	RING genes	F-box genes
WGD/segmental	543	181
Tandem	24	86
Proximal	30	33
Dispersed	149	152
Singleton	14	20
WGD: whole genome duplication.
