# Supplementary material for: Genome-wide analysis of genes encoding core components of the ubiquitin system in soybean (Glycine max) reveals a potential role for ubiquitination in host immunity against soybean cyst nematode
Source: BMC Plant Biol. 2018 Jul 18;18:149. doi: 10.1186/s12870-018-1365-7 (PMC6052599; doi:10.1186/s12870-018-1365-7)
Supplement: Supplementary file 18 — Table S5. Expression pattern of UBS genes as revealed by RNA-seq analysis. (XLSX 213 kb) [file 12870_2018_1365_MOESM18_ESM.xlsx]

## Sheet: UPS genes from Soybase
	Hit	Phytozome ID	young_leaf	flower	one cm pod	pod shell 10DAF	pod shell 14DAF	seed 10DAF	seed 14DAF	seed 21DAF	seed 25DAF	seed 28DAF	seed 35DAF	seed 42DAF	root	nodule
UBA	Glyma.14G196800	Glyma14g37610	8	6	8	11	7	3	5	7	5	3	5	5	11	7
	Glyma.18G058900	Glyma18g06620	17	23	15	16	8	4	10	17	8	4	8	3	21	15
UBC	Glyma.01G043600	Glyma01g05080	0	0	0	0	0	0	0	0	0	0	0	1	1	0
	Glyma.02G020000	Glyma02g02400	6	42	18	25	85	3	6	4	4	4	5	5	5	4
	Glyma.02G236900	Glyma02g40330	35	36	29	31	25	20	26	25	20	9	19	12	47	30
	Glyma.03G004200	Glyma03g00650	12	7	12	11	6	7	7	6	5	3	5	3	11	9
	Glyma.03G255400	Glyma03g41630	24	53	26	20	15	15	15	22	12	8	17	11	42	68
	Glyma.04G173300	Glyma04g34170	55	92	94	67	67	18	29	34	30	23	43	33	194	70
	Glyma.04G199200	Glyma04g37620	13	13	12	11	11	7	8	12	8	4	10	9	16	20
	Glyma.04G238800	Glyma04g41750	29	94	64	88	101	38	90	46	126	79	138	75	161	132
	Glyma.05G028800	Glyma05g01270	47	46	50	60	54	26	33	26	28	15	16	12	76	57
	Glyma.05G035700	Glyma05g01980	3	1	4	3	3	2	2	1	2	1	2	1	1	2
	Glyma.05G209400	Glyma05g35000	7	16	8	5	9	2	6	6	5	3	7	4	11	12
	Glyma.06G082900	Glyma06g08720	16	21	20	19	17	11	13	13	7	5	6	4	21	12
	Glyma.06G124900	Glyma06g13020	60	139	107	128	146	37	74	53	60	28	39	34	200	180
	Glyma.06G166300	Glyma06g17470	13	16	14	9	16	5	10	10	8	5	13	11	15	9
	Glyma.06G230300	Glyma06g33840	11	12	12	13	11	9	13	7	4	2	3	2	13	12
	Glyma.07G046200	Glyma07g05170	8	15	8	10	9	7	6	4	5	5	10	5	14	8
	Glyma.07G069300	Glyma07g07540	3	7	4	4	5	2	1	2	2	1	2	0	6	3
	Glyma.07G196500	Glyma07g31630	1	3	2	2	3	0	1	1	1	0	1	1	5	2
	Glyma.07G239100	Glyma07g36760	0	0	0	0	0	0	0	0	0	0	0	0	0	0
	Glyma.07G240600	Glyma07g36950	7	14	7	5	7	4	5	7	9	4	17	8	5	8
	Glyma.08G016100	Glyma08g01940	7	5	6	8	3	2	7	8	4	2	6	2	5	5
	Glyma.08G267400	Glyma08g35600	3	2	5	4	4	2	2	2	0	1	1	1	0	1
	Glyma.08G297300	Glyma08g40860	14	21	21	16	23	14	11	7	6	4	10	5	17	12
	Glyma.09G036300	Glyma09g04090	2	2	3	3	6	2	3	4	6	3	6	7	8	13
	Glyma.09G257800	Glyma09g39370	6	20	6	5	6	3	3	3	2	1	1	1	15	19
	Glyma.09G273100	Glyma09g40960	286	368	374	302	260	80	149	236	233	128	262	196	364	150
	Glyma.10G096200	Glyma10g18310	10	25	18	15	13	18	11	9	5	5	5	4	23	20
	Glyma.10G212200	Glyma10g35630	6	24	4	2	4	1	1	4	2	1	3	2	12	8
	Glyma.10G282000	Glyma10g42850	3	6	2	3	2	1	1	2	1	1	3	1	4	2
	Glyma.11G095700	Glyma11g10140	16	3	8	7	3	5	8	7	2	1	1	0	3	1
	Glyma.11G107800	Glyma11g11520	0	2	2	3	7	0	1	3	1	2	0	1	3	0
	Glyma.11G199400	Glyma11g31410	7	22	7	7	12	5	7	5	6	3	6	4	21	13
	Glyma.12G021800	Glyma12g02460	21	6	14	9	2	7	9	8	4	1	1	0	4	1
	Glyma.12G032800	Glyma12g03670	1	19	1	4	5	0	0	0	1	1	1	0	11	1
	Glyma.12G224200	Glyma12g35270	1	3	1	2	2	1	2	2	2	1	2	2	4	5
	Glyma.12G228900	Glyma12g35790	6	17	9	8	9	5	5	4	5	3	3	4	27	42
	Glyma.13G040500	Glyma13g08480	10	14	15	13	17	5	4	1	3	1	4	2	20	20
	Glyma.13G179600	Glyma13g24810	2	14	5	4	4	1	1	2	3	2	8	7	13	10
	Glyma.13G239100	Glyma13g31290	1	5	1	1	1	0	1	1	0	0	1	1	9	4
	Glyma.13G270800	Glyma13g34600	33	42	38	40	44	28	26	15	18	9	17	10	46	50
	Glyma.13G277400	Glyma13g35250	1	4	1	2	2	1	3	2	1	1	2	1	3	3
	Glyma.14G124300	Glyma14g29120	11	25	13	22	32	5	10	8	8	3	7	3	30	24
	Glyma.14G205700	Glyma14g38620	34	47	40	47	39	28	35	26	25	19	21	18	81	47
	Glyma.15G074200	Glyma15g08040	1	2	1	1	1	0	0	0	0	0	0	0	3	1
	Glyma.15G141200	Glyma15g15100	9	9	6	5	9	2	6	8	5	4	6	7	11	15
	Glyma.16G014400	Glyma16g01680	6	8	6	6	3	6	5	2	3	2	5	3	6	3
	Glyma.16G035000	Glyma16g03940	8	22	6	5	3	4	4	3	1	2	3	1	7	4
	Glyma.16G103100	Glyma16g17760	0	0	0	1	0	0	0	0	0	0	0	0	0	0
	Glyma.17G032800	Glyma17g03610	6	30	10	13	11	4	8	5	11	4	10	6	9	6
	Glyma.17G034200	Glyma17g03770	0	0	0	0	0	0	0	0	0	0	0	0	0	0
	Glyma.17G034300	Glyma17g03790	1	0	0	0	0	2	2	4	2	1	1	1	1	17
	Glyma.17G034400	Glyma17g03820	0	0	0	0	0	0	0	0	0	0	0	0	0	0
	Glyma.17G091700	Glyma17g09940	3	1	1	2	1	1	1	1	1	1	2	1	3	2
	Glyma.17G098000	Glyma17g10640	23	20	14	18	18	9	10	8	8	5	7	5	36	22
	Glyma.17G169700	Glyma17g18570	30	34	24	32	36	12	27	14	23	11	16	9	95	77
	Glyma.18G051400	Glyma18g05770	6	12	8	6	6	4	5	6	3	1	4	2	16	17
	Glyma.18G124600	Glyma18g16160	19	35	25	20	26	13	14	13	15	8	17	13	41	35
	Glyma.18G216000	Glyma18g44850	303	340	295	282	291	89	152	157	130	72	116	69	216	119
	Glyma.18G234800	Glyma18g46940	10	20	8	9	11	5	4	4	2	2	3	2	22	12
	Glyma.19G072800	Glyma19g21400	17	18	13	15	10	9	8	6	7	3	5	2	12	7
	Glyma.19G121700	Glyma19g30120	11	16	17	13	11	7	6	8	7	3	7	5	18	13
	Glyma.19G253000	Glyma19g44230	23	34	21	17	19	12	11	9	6	4	7	6	28	21
	Glyma.12G161200	Glyma20g10030	15	18	13	13	15	14	10	7	4	2	5	2	11	14
	Glyma.20G107300	Glyma20g24150	5	6	4	3	2	1	2	3	2	1	3	1	5	3
	Glyma.20G178900	Glyma20g31920	10	9	9	10	9	2	4	6	3	2	3	3	13	5
RING	Glyma.10G101400	Glyma0024s00230	10	5	9	12	7	2	6	11	7	4	7	4	7	105
	Glyma.01G017200	Glyma01g02130	0	0	0	0	0	0	0	0	0	0	0	0	0	0
	Glyma.01G017300	Glyma01g02140	0	0	1	1	1	0	0	0	1	0	0	0	0	0
	Glyma.01G019300	Glyma01g02340	4	9	8	7	4	1	2	2	1	1	1	0	6	5
	Glyma.01G029500	Glyma01g03600	2	4	2	3	2	2	2	1	2	1	4	1	9	2
	Glyma.01G032200	Glyma01g03900	2	1	1	1	1	0	1	3	1	0	2	1	1	0
	Glyma.01G048700	Glyma01g05880	1	5	4	6	5	1	2	2	3	2	5	4	12	1
	Glyma.01G050400	Glyma01g06060	10	10	12	7	5	5	5	4	3	1	3	1	9	4
	Glyma.01G095300	Glyma01g10600	0	2	6	4	2	1	1	0	0	0	0	0	0	3
	Glyma.01G095600	Glyma01g11110	0	0	0	0	1	0	0	0	0	0	0	0	0	0
	Glyma.01G097900	Glyma01g23870	1	4	4	2	2	1	2	1	1	1	1	1	2	0
	Glyma.01G107700	Glyma01g26670	1	1	2	1	1	1	1	1	0	0	0	1	0	0
	Glyma.01G146500	Glyma01g34830	0	5	1	0	0	0	0	0	0	0	0	0	5	0
	Glyma.01G151700	Glyma01g35490	3	2	2	3	2	0	2	3	2	1	1	1	2	0
	Glyma.01G157400	Glyma01g36160	10	17	8	8	5	5	5	6	5	4	5	3	3	1
	Glyma.01G162900	Glyma01g36760	4	3	4	3	4	4	3	3	5	2	4	3	3	6
	Glyma.01G178600	Glyma01g38510	5	10	13	15	12	5	8	5	9	6	11	6	16	13
	Glyma.01G179800	Glyma01g38640	3	5	3	3	3	1	1	1	1	1	2	1	3	2
	Glyma.01G195200	Glyma01g40310	3	3	3	3	2	0	1	2	1	0	1	1	2	3
	Glyma.01G203300	Glyma01g41180	3	5	3	2	2	2	4	6	9	7	11	12	7	6
	Glyma.01G217300	Glyma01g42630	7	8	9	5	5	2	3	5	4	3	4	4	9	8
	Glyma.01G219800	Glyma01g42890	5	4	3	2	2	1	1	2	1	0	2	1	4	2
	Glyma.01G221300	Glyma01g43020	8	11	13	11	17	7	6	6	6	5	7	8	5	1
	Glyma.01G228500	Glyma01g43860	4	7	5	3	4	3	3	4	2	1	3	2	5	1
	Glyma.01G234300	Glyma01g44460	4	8	4	4	2	3	3	4	3	2	4	3	5	3
	Glyma.01G238200	Glyma01g44870	7	9	6	7	3	2	4	3	4	2	3	2	7	3
	Glyma.02G013500	Glyma02g01680	8	3	3	2	0	1	1	2	1	0	1	0	2	1
	Glyma.02G016800	Glyma02g02040	1	0	0	0	0	0	0	0	1	1	1	0	0	0
	Glyma.02G033200	Glyma02g03780	1	1	0	0	1	0	0	1	1	0	1	0	1	0
	Glyma.02G035800	Glyma02g04070	3	5	4	2	1	2	2	2	2	1	4	2	14	6
	Glyma.02G058300	Glyma02g06490	0	0	0	0	0	0	0	0	0	0	0	0	0	0
	Glyma.02G059900	Glyma02g06720	0	3	1	1	0	0	1	0	0	0	1	1	3	7
	Glyma.02G071200	Glyma02g07820	0	5	0	0	0	0	0	0	0	0	0	0	0	0
	Glyma.02G080900	Glyma02g08920	11	6	12	15	14	4	3	3	2	2	3	3	26	1
	Glyma.02G085200	Glyma02g09360	9	11	9	7	8	8	10	10	13	7	14	12	17	12
	Glyma.02G090900	Glyma02g10030	0	0	0	0	0	0	0	0	0	0	0	0	0	0
	Glyma.02G103800	Glyma02g11570	8	14	6	7	7	4	8	11	9	6	13	8	13	9
	Glyma.02G108300	Glyma02g12050	7	30	16	16	12	7	11	11	20	14	29	21	22	42
	Glyma.02G109200	Glyma02g12150	4	3	4	5	4	2	3	2	2	1	2	1	2	2
	Glyma.02G141500	Glyma02g15980	2	4	1	3	0	2	2	3	3	2	5	3	1	1
	Glyma.02G146500	Glyma02g16540	17	20	22	20	8	8	12	14	10	4	11	7	15	16
	Glyma.02G149800	Glyma02g16860	5	5	5	5	5	3	3	3	2	1	2	2	3	4
	Glyma.02G150400	Glyma02g16940	2	2	4	2	0	2	3	4	3	2	5	4	1	3
	Glyma.02G161600	Glyma02g22760	7	4	17	18	9	6	8	8	5	3	5	2	5	23
	Glyma.02G194400	Glyma02g35090	0	1	0	0	0	0	0	0	0	0	0	0	6	0
	Glyma.02G202400	Glyma02g36360	25	18	26	18	18	9	14	16	15	10	18	18	20	18
	Glyma.02G205800	Glyma02g36720	1	0	0	0	0	0	0	0	0	0	0	0	5	1
	Glyma.02G210700	Glyma02g37340	1	0	1	1	0	0	0	0	0	0	0	0	8	16
	Glyma.02G218200	Glyma02g38270	0	2	2	2	2	0	0	0	0	0	0	0	3	3
	Glyma.02G219200	Glyma02g38370	1	2	1	1	0	1	1	1	1	0	1	1	1	0
	Glyma.02G223600	Glyma02g38860	4	7	7	4	5	2	3	1	2	2	4	5	5	0
	Glyma.02G227900	Glyma02g39300	0	0	0	0	0	0	0	0	0	0	0	0	0	0
	Glyma.02G228800	Glyma02g39400	0	0	1	0	0	0	0	0	0	0	0	0	0	0
	Glyma.02G249100	Glyma02g41650	0	0	0	0	0	0	0	0	0	0	0	0	0	0
	Glyma.02G251800	Glyma02g41920	0	1	1	4	6	0	0	0	1	0	1	0	1	2
	Glyma.02G253000	Glyma02g42020	3	1	6	8	5	1	1	2	3	2	4	4	4	2
	Glyma.02G264800	Glyma02g43250	1	3	2	3	2	0	2	2	3	1	2	2	2	1
	Glyma.02G267800	Glyma02g43540	3	2	1	2	2	2	1	1	2	1	3	3	2	4
	Glyma.02G276700	Glyma02g44470	5	6	5	7	7	2	3	3	5	3	5	5	9	7
	Glyma.02G291200	Glyma02g46060	0	5	0	0	0	2	1	2	3	4	1	0	0	0
	Glyma.02G295400	Glyma02g46490	3	3	3	3	2	1	2	2	1	1	1	1	2	2
	Glyma.02G296200	Glyma02g46570	2	2	2	2	0	1	2	1	1	1	1	0	1	1
	Glyma.02G302400	Glyma02g47200	1	13	1	1	1	0	0	0	0	0	0	0	1	0
	Glyma.02G309100	Glyma02g47920	7	3	4	3	2	3	7	6	3	1	2	0	2	2
	Glyma.02G310000	Glyma02g48010	1	2	1	1	1	1	0	1	0	0	1	0	1	3
	Glyma.03G013900	Glyma03g01590	0	35	0	0	0	0	0	0	0	0	0	0	0	0
	Glyma.03G060000	Glyma03g08250	0	2	0	1	0	3	1	1	1	1	1	1	2	0
	Glyma.03G080300	Glyma03g13060	6	7	6	7	5	4	5	4	3	2	5	2	7	4
	Glyma.03G079200	Glyma03g14040	3	6	6	5	7	1	0	0	0	0	1	0	9	1
	Glyma.03G103800	Glyma03g24930	2	4	5	2	1	0	1	0	3	1	1	1	3	0
	Glyma.03G104400	Glyma03g24990	2	3	3	3	2	1	1	1	1	1	2	1	4	3
	Glyma.03G110700	Glyma03g26160	9	7	7	7	4	3	6	4	2	1	4	4	9	10
	Glyma.03G120200	Glyma03g27500	1	3	2	2	1	1	2	3	2	1	1	2	2	3
	Glyma.03G124900	Glyma03g28040	2	1	1	1	0	0	2	4	1	0	1	0	1	0
	Glyma.03G145700	Glyma03g30190	11	8	11	12	15	6	9	10	10	5	11	10	15	23
	Glyma.03G159500	Glyma03g31610	3	2	2	2	1	1	1	2	3	1	2	1	0	0
	Glyma.03G179300	Glyma03g33670	2	12	5	5	4	1	3	3	4	3	8	5	9	2
	Glyma.03G180200	Glyma03g33750	1	5	2	2	3	4	6	10	3	1	3	1	2	0
	Glyma.03G180500	Glyma03g33770	5	8	6	7	6	1	4	2	4	1	4	3	11	85
	Glyma.03G181800	Glyma03g33900	3	4	3	3	1	3	2	2	3	2	6	4	3	1
	Glyma.03G184600	Glyma03g34180	9	7	7	6	2	2	4	4	3	1	3	2	11	10
	Glyma.03G202600	Glyma03g36100	2	2	0	3	4	0	0	0	0	0	0	0	0	2
	Glyma.03G203400	Glyma03g36170	0	0	0	0	1	0	0	0	0	0	0	0	7	0
	Glyma.03G214100	Glyma03g37210	0	4	1	0	0	1	2	1	2	1	1	2	6	0
	Glyma.03G215500	Glyma03g37360	1	1	1	1	0	1	0	0	0	0	0	0	2	0
	Glyma.03G215600	Glyma03g37370	4	0	1	1	0	0	1	0	0	0	0	0	1	0
	Glyma.03G239900	Glyma03g39970	2	3	3	3	4	0	2	1	2	1	1	1	8	2
	Glyma.03G257700	Glyma03g41860	16	23	15	12	6	3	4	7	5	3	6	4	18	4
	Glyma.03G263000	Glyma03g42390	0	2	0	0	0	0	0	0	0	0	0	0	1	0
	Glyma.04G009100	Glyma04g01110	5	3	2	3	1	1	2	2	1	0	1	0	3	0
	Glyma.04G015200	Glyma04g01680	2	3	2	2	4	4	1	1	1	1	0	1	5	1
	Glyma.04G021200	Glyma04g02340	2	7	1	1	1	0	2	1	5	3	6	3	1	6
	Glyma.04G034500	Glyma04g03680	4	7	8	10	17	5	5	3	6	5	9	10	8	15
	Glyma.04G039700	Glyma04g04210	1	1	2	3	2	1	2	1	3	3	5	4	2	1
	Glyma.04G039800	Glyma04g04220	2	3	3	2	2	1	2	2	1	1	2	1	3	2
	Glyma.04G046200	Glyma04g04880	8	38	13	12	31	3	4	5	8	6	7	5	26	3
	Glyma.04G062400	Glyma04g06630	9	11	7	6	2	3	3	4	3	1	4	3	7	4
	Glyma.04G063700	Glyma04g06770	1	2	1	1	3	1	1	1	0	0	1	1	1	1
	Glyma.04G063800	Glyma04g06780	1	2	1	1	1	0	0	1	3	4	3	1	4	1
	Glyma.04G067900	Glyma04g07220	33	30	27	32	31	8	12	24	12	8	11	7	53	9
	Glyma.04G084500	Glyma04g08950	0	0	0	0	0	0	0	0	0	0	0	0	1	0
	Glyma.04G091400	Glyma04g09690	4	5	4	4	6	2	5	7	4	2	2	2	5	1
	Glyma.04G098100	Glyma04g10610	1	2	1	2	0	0	0	1	1	1	2	2	8	0
	Glyma.04G125600	Glyma04g15130	6	5	4	4	3	1	2	1	1	1	2	1	4	2
	Glyma.04G128100	Glyma04g15820	2	4	4	2	3	5	3	2	1	1	1	1	3	1
	Glyma.04G134700	Glyma04g16980	5	4	3	3	2	2	3	3	3	1	3	2	7	5
	Glyma.04G153400	Glyma04g23110	0	3	1	6	15	0	0	0	0	0	0	0	0	0
	Glyma.04G153500	Glyma04g23120	0	20	0	0	0	0	0	0	1	0	0	0	0	0
	Glyma.04G153700	Glyma04g23530	1	9	8	6	1	0	0	0	1	4	3	1	5	0
	Glyma.04G179800	Glyma04g35060	0	1	1	1	1	2	2	3	7	5	12	6	3	3
	Glyma.04G182100	Glyma04g35340	3	3	7	5	5	2	2	6	5	2	4	3	3	6
	Glyma.04G189900	Glyma04g36400	8	10	12	11	15	3	5	13	10	5	14	8	5	8
	Glyma.04G211000	Glyma04g38830	5	12	4	4	3	2	1	2	2	1	2	1	10	3
	Glyma.04G214800	Glyma04g39280	1	0	0	0	0	0	0	0	0	0	0	0	0	0
	Glyma.04G215600	Glyma04g39360	0	5	0	1	2	2	2	1	1	1	1	1	2	2
	Glyma.04G220000	Glyma04g39780	1	3	3	2	1	1	2	1	1	0	1	1	2	3
	Glyma.04G224200	Glyma04g40220	11	14	14	7	7	3	5	5	7	3	5	4	12	11
	Glyma.04G235700	Glyma04g41410	8	11	7	8	7	2	4	3	4	3	8	7	4	6
	Glyma.04G236500	Glyma04g41500	5	6	3	4	2	2	2	2	2	1	3	2	7	3
	Glyma.04G249100	Glyma04g42810	0	0	0	0	0	0	0	0	0	0	0	0	1	0
	Glyma.04G251600	Glyma04g43060	1	1	1	1	2	0	0	0	0	0	0	0	3	0
	Glyma.04G253800	Glyma04g43310	6	6	5	4	3	2	2	4	3	1	3	1	4	3
	Glyma.04G255000	Glyma04g43430	8	12	5	4	6	6	6	7	6	3	6	4	12	8
	Glyma.05G025200	Glyma05g00900	2	3	3	3	1	1	1	0	1	0	0	0	7	1
	Glyma.05G034700	Glyma05g01870	2	2	1	1	1	0	0	0	0	0	0	0	2	0
	Glyma.05G035800	Glyma05g01990	1	0	1	3	2	0	0	0	0	0	0	0	0	0
	Glyma.05G037000	Glyma05g02130	3	3	2	2	1	1	1	2	2	1	3	2	1	1
	Glyma.05G044700	Glyma05g02960	0	0	0	0	0	0	0	0	0	0	0	0	0	0
	Glyma.05G048800	Glyma05g03430	9	5	8	9	11	6	10	10	8	4	4	5	18	17
	Glyma.05G068400	Glyma05g05780	9	10	14	18	19	6	10	11	14	7	12	12	17	11
	Glyma.05G013200	Glyma05g07960	2	5	2	2	2	3	2	2	2	1	2	2	4	5
	Glyma.05G010700	Glyma05g08220	1	4	2	2	2	1	1	2	1	1	1	0	3	2
	Glyma.05G112600	Glyma05g23770	6	7	5	5	3	2	3	4	5	3	6	3	10	8
	Glyma.05G115700	Glyma05g24230	5	14	6	4	7	4	5	5	4	2	3	2	16	8
	Glyma.05G160000	Glyma05g29240	0	0	1	1	0	0	0	0	0	0	0	0	0	0
	Glyma.05G175400	Glyma05g30920	1	2	0	2	5	0	0	0	0	0	0	1	0	8
	Glyma.05G182000	Glyma05g31570	2	2	2	2	1	0	0	0	0	0	0	0	0	0
	Glyma.05G182200	Glyma05g31600	2	4	4	4	2	1	1	2	1	1	1	1	9	3
	Glyma.05G187300	Glyma05g32100	41	33	46	48	43	14	11	17	16	11	18	10	55	23
	Glyma.05G188900	Glyma05g32240	0	0	0	0	0	0	0	0	0	0	0	0	1	0
	Glyma.05G189600	Glyma05g32310	2	2	2	0	2	1	3	2	3	1	3	1	7	1
	Glyma.05G193500	Glyma05g32700	4	8	6	10	6	1	1	2	0	0	1	1	4	6
	Glyma.05G198100	Glyma05g33220	7	4	7	4	2	2	4	4	2	2	3	2	4	2
	Glyma.05G241900	Glyma05g34270	26	7	14	15	12	4	7	6	8	2	5	1	15	11
	Glyma.05G238900	Glyma05g34580	8	13	12	10	12	3	7	8	6	4	5	4	16	14
	Glyma.05G237500	Glyma05g34730	1	1	0	0	0	0	0	0	0	0	1	0	0	23
	Glyma.05G218700	Glyma05g36680	0	2	0	0	1	0	0	1	0	1	0	1	0	0
	Glyma.05G217000	Glyma05g36870	3	8	7	6	2	0	1	0	0	0	0	0	20	2
	Glyma.05G210000	Glyma05g37580	2	2	6	4	3	3	2	0	3	1	2	1	2	1
	Glyma.05G205800	Glyma05g38000	0	48	0	0	0	0	0	0	0	0	0	0	0	1
	Glyma.06G009000	Glyma06g01130	8	5	5	5	3	2	2	3	2	1	1	0	7	4
	Glyma.06G015200	Glyma06g01770	6	5	3	2	5	2	3	3	2	1	1	2	12	1
	Glyma.06G021400	Glyma06g02390	1	4	2	1	1	3	5	6	6	4	5	4	0	1
	Glyma.06G034500	Glyma06g03760	4	7	3	5	13	5	5	4	3	1	3	2	4	6
	Glyma.06G041000	Glyma06g04410	5	8	8	6	5	2	4	7	4	2	8	5	5	4
	Glyma.06G047000	Glyma06g04980	24	74	35	40	28	6	9	17	11	4	21	22	12	1
	Glyma.06G063400	Glyma06g06720	7	9	5	5	2	2	3	3	3	2	4	2	7	3
	Glyma.06G064900	Glyma06g06860	1	2	1	2	3	0	1	0	1	1	2	0	2	1
	Glyma.06G065000	Glyma06g06870	2	3	3	2	1	0	0	1	3	6	4	1	12	1
	Glyma.06G069600	Glyma06g07320	20	19	16	28	34	4	7	12	10	6	11	5	37	11
	Glyma.06G074300	Glyma06g07800	5	8	4	7	6	1	1	4	1	1	2	4	35	2
	Glyma.06G076600	Glyma06g08030	2	5	2	1	1	1	1	1	1	0	0	0	5	1
	Glyma.06G084800	Glyma06g08930	0	1	0	0	1	0	0	0	0	0	0	0	4	0
	Glyma.06G086100	Glyma06g09040	1	2	0	0	1	0	0	0	0	0	0	0	4	0
	Glyma.06G099800	Glyma06g10460	0	1	1	1	1	0	0	0	1	1	1	1	5	0
	Glyma.06G108500	Glyma06g11370	4	5	4	3	2	2	2	3	2	1	3	1	4	3
	Glyma.06G113900	Glyma06g11960	0	0	0	0	0	0	0	0	0	0	0	0	0	0
	Glyma.06G116800	Glyma06g12310	2	3	4	3	3	2	2	5	1	1	3	2	5	3
	Glyma.06G127300	Glyma06g13270	3	6	3	2	5	0	0	0	0	0	0	0	4	1
	Glyma.06G127800	Glyma06g13330	4	4	4	4	2	1	2	2	2	1	2	1	4	2
	Glyma.06G129000	Glyma06g13440	8	22	19	18	14	3	6	6	11	8	22	15	13	17
	Glyma.06G140600	Glyma06g14590	8	9	8	7	7	2	5	3	6	2	6	3	8	7
	Glyma.06G143100	Glyma06g14830	2	5	4	3	8	1	1	0	0	0	1	0	1	0
	Glyma.06G145900	Glyma06g15090	3	5	3	3	2	1	2	2	1	1	1	1	3	10
	Glyma.06G150400	Glyma06g15550	0	8	3	5	8	7	7	5	4	3	1	1	9	10
	Glyma.06G154100	Glyma06g15960	0	0	0	0	0	0	0	0	0	0	0	0	1	0
	Glyma.06G175700	Glyma06g18500	5	7	8	9	16	3	5	5	6	3	6	3	7	16
	Glyma.06G183600	Glyma06g19520	0	2	0	0	1	0	2	0	0	0	0	0	3	0
	Glyma.06G185000	Glyma06g19680	0	1	1	1	1	1	1	1	2	1	3	2	2	2
	Glyma.06G196600	Glyma06g21160	3	3	1	1	1	1	1	1	1	1	1	0	2	1
	Glyma.06G225400	Glyma06g30850	0	0	0	0	0	0	0	0	0	0	0	0	1	0
	Glyma.06G225500	Glyma06g30860	2	10	14	10	1	0	0	1	3	6	6	2	8	1
	Glyma.06G234300	Glyma06g34970	6	6	6	5	2	2	4	3	2	2	3	2	7	6
	Glyma.06G234500	Glyma06g35010	0	0	0	0	0	0	0	0	0	0	0	0	0	0
	Glyma.06G272400	Glyma06g42450	0	2	1	2	2	0	0	1	0	0	1	0	2	0
	Glyma.06G274300	Glyma06g42690	0	0	0	0	0	0	0	0	0	0	0	0	0	0
	Glyma.06G284600	Glyma06g43730	0	1	0	0	0	0	0	0	0	0	0	0	0	0
	Glyma.06G290800	Glyma06g44530	2	2	1	1	1	1	2	1	1	0	1	1	4	2
	Glyma.06G293400	Glyma06g45850	3	47	19	15	18	11	7	3	5	3	11	8	3	0
	Glyma.06G303600	Glyma06g45990	13	15	15	16	21	18	11	9	6	4	7	6	17	36
	Glyma.06G310600	Glyma06g46730	0	2	2	3	0	1	1	0	0	1	2	1	1	0
	Glyma.06G313000	Glyma06g47010	7	5	4	4	2	2	3	4	2	1	3	1	6	4
	Glyma.06G316600	Glyma06g47400	7	15	6	6	6	2	5	6	4	4	5	5	11	8
	Glyma.06G319800	Glyma06g47790	0	0	0	0	0	0	1	0	0	0	0	0	0	0
	Glyma.07G046400	Glyma07g05190	1	1	0	1	1	1	0	0	0	0	0	0	0	0
	Glyma.07G049700	Glyma07g05560	1	2	1	1	1	1	1	1	1	1	1	1	2	1
	Glyma.07G056000	Glyma07g06190	4	4	2	3	1	1	2	2	2	1	1	1	2	2
	Glyma.07G062800	Glyma07g06850	0	1	1	0	0	0	1	5	1	0	0	0	1	5
	Glyma.07G073600	Glyma07g08020	0	17	0	0	0	0	0	0	0	0	0	0	0	0
	Glyma.07G078800	Glyma07g08560	0	1	0	0	0	0	0	0	0	0	0	0	0	0
	Glyma.07G093700	Glyma07g10400	2	4	2	1	1	1	2	2	2	1	1	1	2	3
	Glyma.07G097700	Glyma07g10930	5	4	6	6	5	3	4	4	4	4	6	4	6	1
	Glyma.07G106000	Glyma07g11960	0	0	0	0	0	0	0	0	0	0	0	0	0	2
	Glyma.07G120300	Glyma07g12990	1	2	1	1	0	0	1	1	1	1	1	1	0	0
	Glyma.07G119500	Glyma07g13120	2	4	3	4	2	1	1	2	1	1	1	1	4	2
	Glyma.07G142300	Glyma07g17130	4	3	5	2	5	2	2	2	1	0	1	1	8	1
	Glyma.07G148900	Glyma07g18080	1	6	2	1	1	1	2	2	1	1	1	0	2	0
	Glyma.07G150500	Glyma07g18240	2	2	1	0	0	2	2	6	2	2	1	1	0	0
	Glyma.07G159000	Glyma07g19720	1	0	0	1	0	0	0	0	0	0	0	0	0	0
	Glyma.07G170200	Glyma07g26470	8	16	10	9	7	2	5	5	8	3	9	7	15	17
	Glyma.07G195400	Glyma07g31510	1	3	2	2	1	2	2	1	4	1	4	3	1	2
	Glyma.07G196000	Glyma07g31580	3	21	7	5	8	6	6	6	9	6	4	2	5	6
	Glyma.07G214600	Glyma07g33770	6	12	7	8	7	4	6	7	4	3	5	3	11	6
	Glyma.07G215200	Glyma07g33840	8	14	9	10	11	3	7	8	7	4	8	8	16	9
	Glyma.07G245400	Glyma07g37470	0	1	0	1	0	0	0	2	1	0	1	0	0	1
	Glyma.07G253800	Glyma07g38400	1	2	2	1	0	1	0	0	1	0	1	1	2	2
	Glyma.07G257200	Glyma07g38670	1	4	9	9	9	2	3	4	1	1	1	1	4	1
	Glyma.07G264100	Glyma07g39410	4	1	2	3	1	1	1	3	3	1	2	3	3	0
	Glyma.07G270000	Glyma07g40030	1	0	1	0	0	3	3	4	1	0	1	0	0	0
	Glyma.08G000400	Glyma08g00240	0	1	1	1	0	0	0	0	0	0	0	0	0	0
	Glyma.08G012700	Glyma08g01580	0	51	0	0	0	0	0	0	0	0	0	0	0	7
	Glyma.08G016300	Glyma08g01960	1	6	3	2	2	3	3	3	3	2	2	2	8	6
	Glyma.08G016700	Glyma08g02000	4	5	6	6	5	2	3	3	3	1	2	1	2	2
	Glyma.08G022900	Glyma08g02670	1	3	1	2	1	0	0	0	0	0	1	0	6	1
	Glyma.08G024800	Glyma08g02860	0	1	2	2	0	0	0	0	0	0	0	0	2	0
	Glyma.08G044700	Glyma08g04950	4	5	4	3	2	1	2	2	1	1	2	1	1	21
	Glyma.08G046000	Glyma08g05080	4	7	7	4	3	2	3	4	3	2	4	3	9	4
	Glyma.08G049400	Glyma08g05410	29	12	24	25	21	8	10	17	7	3	7	4	15	24
	Glyma.08G070100	Glyma08g07470	1	4	2	3	9	0	0	1	1	1	0	1	7	2
	Glyma.08G088100	Glyma08g09320	0	1	2	2	2	1	0	0	0	0	0	0	1	0
	Glyma.08G088400	Glyma08g09350	1	0	0	0	0	0	0	0	0	0	0	0	1	0
	Glyma.08G100700	Glyma08g10630	2	7	2	2	2	2	2	1	1	1	1	1	4	5
	Glyma.08G117500	Glyma08g12400	1	3	6	7	0	0	0	0	0	0	0	0	1	0
	Glyma.08G130800	Glyma08g13900	0	2	0	0	1	0	0	0	0	0	0	0	10	0
	Glyma.08G145600	Glyma08g15380	29	17	26	34	35	7	9	12	12	8	12	9	29	9
	Glyma.08G146600	Glyma08g15490	0	0	0	0	0	0	0	0	0	0	0	0	10	1
	Glyma.08G147200	Glyma08g15580	3	5	6	4	5	1	3	3	2	2	3	3	7	3
	Glyma.08G148600	Glyma08g15750	0	0	0	0	0	0	0	0	0	0	0	0	0	0
	Glyma.08G153800	Glyma08g16340	2	1	2	2	1	0	1	0	1	0	1	1	1	1
	Glyma.08G154100	Glyma08g16360	3	4	5	3	4	3	3	1	2	1	2	1	2	2
	Glyma.08G157200	Glyma08g16690	1	1	1	1	1	1	1	0	0	0	0	0	1	0
	Glyma.08G158300	Glyma08g16830	9	9	23	15	20	5	9	9	13	8	13	14	19	23
	Glyma.08G170400	Glyma08g18150	14	13	19	16	11	14	17	10	11	6	7	3	14	39
	Glyma.08G177000	Glyma08g18870	1	3	2	3	2	0	0	0	0	0	1	0	2	0
	Glyma.08G185400	Glyma08g19770	0	0	0	0	0	0	0	0	0	0	0	0	1	0
	Glyma.08G234200	Glyma08g25390	12	13	7	7	4	1	3	2	2	1	1	0	15	1
	Glyma.08G241700	Glyma08g26380	5	2	3	3	3	1	1	1	1	1	2	1	1	1
	Glyma.08G251300	Glyma08g27730	4	16	4	6	2	3	3	3	3	1	6	5	17	2
	Glyma.08G270800	Glyma08g36560	0	0	0	0	0	0	0	0	0	0	0	0	0	0
	Glyma.08G271100	Glyma08g36600	2	0	0	1	2	0	0	0	0	0	0	0	1	0
	Glyma.08G273400	Glyma08g37060	0	1	1	0	0	0	0	0	0	0	1	0	6	1
	Glyma.08G289200	Glyma08g39940	2	1	2	2	1	0	1	1	1	1	1	1	3	2
	Glyma.08G302500	Glyma08g41450	10	12	6	8	3	6	5	8	6	2	6	1	6	1
	Glyma.08G315500	Glyma08g42740	0	0	0	0	0	0	0	0	0	0	0	0	2	0
	Glyma.08G316400	Glyma08g42840	0	5	8	3	3	1	1	1	0	0	0	1	0	0
	Glyma.08G332300	Glyma08g44530	1	10	5	3	0	0	0	0	0	0	0	0	6	1
	Glyma.08G350700	Glyma08g46510	0	0	0	0	0	1	2	1	0	0	0	0	0	0
	Glyma.08G350900	Glyma08g46530	12	2	13	10	18	1	3	6	18	11	24	29	2	0
	Glyma.08G354400	Glyma08g46900	5	12	11	9	10	2	3	7	6	2	5	4	8	14
	Glyma.08G358300	Glyma08g47310	10	30	25	20	19	5	14	25	23	13	21	15	20	7
	Glyma.09G001100	Glyma09g00320	3	6	1	4	3	1	3	2	2	2	3	3	8	5
	Glyma.09G001600	Glyma09g00380	12	6	6	4	4	1	3	7	4	2	3	2	4	13
	Glyma.09G008200	Glyma09g01090	3	5	10	12	16	0	3	3	2	2	2	1	14	5
	Glyma.09G017200	Glyma09g02020	11	6	8	6	3	7	7	12	7	3	7	4	5	2
	Glyma.09G019900	Glyma09g02330	25	31	13	9	3	4	8	15	15	9	16	8	26	1
	Glyma.09G042400	Glyma09g04750	24	14	6	32	72	5	9	4	12	3	6	5	10	49
	Glyma.09G048200	Glyma09g05320	1	1	0	0	0	0	0	0	0	0	0	0	0	0
	Glyma.09G051100	Glyma09g05630	4	11	22	14	1	0	0	0	3	9	9	4	22	3
	Glyma.09G059700	Glyma09g06730	1	2	2	2	1	2	1	1	1	1	1	0	1	1
	Glyma.09G096300	Glyma09g12970	6	11	1	3	3	1	0	1	0	0	1	0	3	2
	Glyma.09G099300	Glyma09g15120	5	2	2	2	0	1	1	0	1	1	0	0	1	1
	Glyma.09G103000	Glyma09g15620	6	6	4	12	16	2	2	2	3	2	2	1	19	1
	Glyma.09G115100	Glyma09g18770	1	3	3	2	1	0	1	0	1	0	1	1	1	0
	Glyma.09G140700	Glyma09g26080	2	9	2	3	6	3	6	4	5	4	5	2	6	1
	Glyma.09G140800	Glyma09g26100	0	1	1	1	1	1	2	2	7	4	7	2	2	3
	Glyma.09G143600	Glyma09g26560	4	4	4	4	1	1	2	2	2	1	1	2	21	1
	Glyma.09G180300	Glyma09g31170	8	17	5	4	5	4	4	4	4	4	6	3	12	13
	Glyma.09G182600	Glyma09g31470	2	2	1	1	1	1	1	1	1	0	1	0	2	3
	Glyma.09G194100	Glyma09g32670	0	0	0	0	0	0	0	0	0	0	1	1	6	0
	Glyma.09G196700	Glyma09g32910	3	2	4	5	7	1	1	0	3	1	3	5	1	1
	Glyma.09G203400	Glyma09g33640	5	16	17	15	9	6	16	17	14	9	5	3	4	8
	Glyma.09G205600	Glyma09g33800	1	1	2	1	0	0	0	0	0	0	0	0	2	0
	Glyma.09G214600	Glyma09g34780	0	0	0	0	0	0	0	0	1	0	1	0	11	0
	Glyma.09G253400	Glyma09g38870	0	0	0	0	0	0	0	0	0	0	0	0	0	0
	Glyma.09G253500	Glyma09g38880	4	2	2	2	2	2	3	2	2	1	2	1	2	0
	Glyma.09G257100	Glyma09g39300	0	1	1	1	1	0	1	0	0	0	1	0	1	0
	Glyma.09G261800	Glyma09g39740	0	1	0	0	0	0	0	0	0	0	0	0	0	0
	Glyma.09G264300	Glyma09g40020	6	3	4	3	2	2	2	3	3	2	3	2	5	5
	Glyma.09G265600	Glyma09g40170	2	2	3	2	2	1	2	2	1	0	1	1	4	3
	Glyma.09G271200	Glyma09g40770	3	2	5	3	5	1	2	2	2	1	1	1	3	3
	Glyma.09G275300	Glyma09g41180	6	4	4	3	5	2	4	4	2	2	2	1	4	4
	Glyma.09G281300	Glyma09g41780	8	8	12	8	8	5	13	12	14	9	17	20	18	42
	Glyma.09G282200	Glyma09g41880	1	1	1	1	1	0	0	0	1	0	1	0	2	1
	Glyma.10G007200	Glyma10g01000	0	0	0	0	0	0	0	0	0	0	0	0	0	0
	Glyma.10G014100	Glyma10g01740	4	2	2	2	0	1	1	1	1	0	0	0	1	1
	Glyma.10G018800	Glyma10g02350	0	1	0	0	0	0	0	0	1	0	0	0	2	0
	Glyma.10G024100	Glyma10g02920	7	6	7	4	7	1	1	3	2	1	2	3	5	3
	Glyma.10G032500	Glyma10g03780	1	2	2	3	2	2	3	2	4	2	3	3	3	3
	Glyma.10G044200	Glyma10g05080	3	5	3	4	3	1	1	2	2	1	2	1	4	5
	Glyma.10G047200	Glyma10g05440	4	4	4	4	9	1	3	2	2	1	3	3	4	2
	Glyma.10G051800	Glyma10g05910	0	1	1	1	1	0	0	0	2	1	2	2	2	50
	Glyma.10G052000	Glyma10g05930	5	12	7	7	6	5	10	6	5	3	5	6	39	10
	Glyma.10G062700	Glyma10g07170	4	5	5	4	4	3	3	2	3	1	3	2	3	2
	Glyma.10G083100	Glyma10g10280	0	3	0	0	0	0	0	0	0	0	0	0	5	0
	Glyma.10G114300	Glyma10g12890	0	0	0	0	0	0	0	0	0	0	0	0	0	0
	Glyma.10G142800	Glyma10g28310	7	12	4	4	6	5	2	3	1	1	1	1	3	2
	Glyma.10G149400	Glyma10g29040	19	21	14	9	3	5	7	14	13	5	16	9	14	17
	Glyma.10G151500	Glyma10g29230	14	13	14	16	13	5	6	4	5	3	6	5	25	13
	Glyma.10G155500	Glyma10g29650	4	5	2	2	2	2	2	2	1	2	2	2	3	4
	Glyma.10G156500	Glyma10g29750	1	10	2	1	1	0	0	0	2	1	1	1	17	8
	Glyma.10G162800	Glyma10g30510	3	3	6	7	4	3	5	5	8	5	10	7	5	2
	Glyma.10G180300	Glyma10g32360	0	0	0	0	0	0	0	0	0	0	0	0	0	0
	Glyma.10G181100	Glyma10g32440	2	7	2	3	3	2	2	2	3	1	2	1	6	3
	Glyma.10G187100	Glyma10g33090	1	0	0	2	1	1	0	0	0	0	0	0	2	0
	Glyma.10G198600	Glyma10g34240	5	10	6	5	5	4	6	5	6	4	4	3	11	10
	Glyma.10G202500	Glyma10g34640	3	3	2	2	2	1	3	3	2	1	2	2	3	0
	Glyma.10G204900	Glyma10g34710	2	15	3	2	3	3	5	2	6	3	6	3	7	10
	Glyma.10G217500	Glyma10g36160	13	13	14	13	13	3	8	8	6	4	4	3	11	3
	Glyma.10G223500	Glyma10g36790	2	35	8	7	3	1	1	1	1	1	1	0	2	0
	Glyma.10G227100	Glyma10g37130	2	1	0	0	0	1	1	0	1	1	2	1	1	1
	Glyma.10G238000	Glyma10g38270	4	4	7	10	6	2	4	2	5	2	4	3	10	5
	Glyma.10G244900	Glyma10g39020	23	12	6	11	6	1	0	2	2	1	1	0	1	18
	Glyma.10G256600	Glyma10g40270	0	96	1	0	0	0	0	0	0	0	0	0	0	0
	Glyma.10G259300	Glyma10g40540	7	6	9	7	8	3	6	3	3	2	3	1	9	8
	Glyma.10G262600	Glyma10g40890	0	0	0	0	0	0	0	0	0	0	0	0	0	0
	Glyma.10G284900	Glyma10g43120	19	22	17	19	16	8	13	18	21	12	29	21	28	18
	Glyma.10G285300	Glyma10g43160	28	42	35	18	17	9	18	27	18	15	21	14	47	23
	Glyma.10G286700	Glyma10g43280	4	8	7	5	6	2	4	4	7	5	5	6	13	4
	Glyma.10G288200	Glyma10g43430	1	3	3	2	3	1	1	1	2	1	1	1	2	1
	Glyma.11G005500	Glyma11g00780	7	9	5	6	2	2	3	3	4	2	4	3	7	6
	Glyma.11G008600	Glyma11g01070	2	5	2	3	1	2	2	2	2	1	3	1	3	2
	Glyma.11G011300	Glyma11g01330	5	10	4	5	3	3	5	9	6	3	7	4	8	4
	Glyma.11G022400	Glyma11g02470	10	22	17	15	13	2	3	2	1	1	2	1	9	0
	Glyma.11G023700	Glyma11g02580	4	6	3	4	2	2	2	2	2	1	3	1	3	1
	Glyma.11G026000	Glyma11g02830	3	6	6	4	5	2	2	2	4	2	6	3	11	6
	Glyma.11G039700	Glyma11g04240	5	5	4	3	5	2	6	12	17	8	22	24	5	5
	Glyma.11G042600	Glyma11g04580	2	2	2	2	0	2	3	3	2	1	3	2	2	1
	Glyma.11G046500	Glyma11g04980	5	3	3	3	3	1	3	3	1	1	3	1	4	3
	Glyma.11G063500	Glyma11g06780	4	4	5	6	6	5	4	3	5	3	4	3	5	5
	Glyma.11G080500	Glyma11g08540	3	9	3	4	3	3	3	1	3	2	2	2	2	4
	Glyma.11G087600	Glyma11g09280	9	11	11	12	16	6	8	4	4	3	4	2	3	3
	Glyma.11G103800	Glyma11g11050	6	10	9	7	7	4	7	6	4	4	5	4	11	6
	Glyma.11G109800	Glyma11g11720	5	9	4	4	2	2	2	2	3	1	5	3	5	4
	Glyma.11G112700	Glyma11g12050	5	3	4	3	2	1	1	1	0	0	0	0	3	1
	Glyma.11G122400	Glyma11g13040	4	3	5	4	4	2	3	4	4	3	2	4	2	1
	Glyma.11G132700	Glyma11g14110	7	11	13	12	9	6	6	9	5	3	5	3	12	4
	Glyma.11G137300	Glyma11g14580	30	21	6	35	31	9	9	6	6	3	3	4	10	66
	Glyma.11G137400	Glyma11g14590	7	5	7	4	6	2	4	11	5	3	10	8	1	3
	Glyma.11G140000	Glyma11g14900	4	4	5	4	4	0	2	1	1	0	1	1	2	1
	Glyma.11G190000	Glyma11g19530	2	2	1	1	0	1	1	2	1	0	1	1	2	1
	Glyma.11G191900	Glyma11g19750	5	7	3	3	2	1	2	1	2	1	3	2	5	3
	Glyma.11G147100	Glyma11g20650	3	8	4	6	5	3	2	1	2	1	2	1	9	0
	Glyma.11G156300	Glyma11g25480	5	4	5	3	2	1	2	2	1	0	0	0	1	0
	Glyma.11G157400	Glyma11g25680	9	12	11	10	6	3	7	8	6	3	9	8	14	13
	Glyma.11G171200	Glyma11g27510	0	0	0	0	0	0	1	0	0	0	0	0	0	0
	Glyma.11G220200	Glyma11g34130	6	7	6	5	7	6	3	3	2	1	2	1	4	2
	Glyma.11G220400	Glyma11g34160	16	14	18	22	31	5	10	11	11	5	11	7	25	28
	Glyma.11G226400	Glyma11g34830	13	10	13	11	15	6	6	7	3	2	4	2	14	3
	Glyma.11G231400	Glyma11g35490	4	13	3	4	2	4	6	4	3	2	2	1	5	8
	Glyma.11G236400	Glyma11g36020	2	7	2	2	3	1	1	1	2	1	2	1	3	3
	Glyma.11G236600	Glyma11g36040	2	0	0	1	1	0	0	0	0	0	0	0	21	1
	Glyma.11G246100	Glyma11g37510	2	5	3	4	2	1	2	0	1	0	1	0	4	2
	Glyma.11G244000	Glyma11g37720	3	5	2	2	2	1	1	1	3	1	4	4	33	1
	Glyma.11G243400	Glyma11g37780	3	4	0	3	2	0	0	0	1	0	1	0	0	1
	Glyma.11G242800	Glyma11g37850	0	0	0	0	0	0	1	0	0	0	0	0	0	0
	Glyma.11G242500	Glyma11g37890	0	0	0	0	0	0	0	0	0	0	0	0	1	0
	Glyma.12G001300	Glyma12g00330	8	2	4	3	1	2	4	6	2	1	1	0	4	21
	Glyma.12G014900	Glyma12g01750	4	4	3	3	1	2	2	3	2	1	5	4	3	3
	Glyma.12G028700	Glyma12g03250	11	14	15	11	14	5	11	6	5	3	4	3	15	5
	Glyma.12G038600	Glyma12g04260	5	2	6	5	2	1	1	1	1	0	1	0	2	1
	Glyma.12G047300	Glyma12g05130	7	3	7	4	1	0	2	5	4	2	3	6	1	0
	Glyma.12G057100	Glyma12g06090	7	6	7	7	5	2	1	3	3	2	3	1	8	1
	Glyma.12G060700	Glyma12g06460	9	8	3	14	22	5	5	4	4	1	2	6	4	27
	Glyma.12G063600	Glyma12g06850	7	5	3	2	1	1	1	2	1	1	2	1	3	1
	Glyma.12G068000	Glyma12g07290	4	4	2	2	2	1	1	1	2	0	1	1	6	0
	Glyma.12G071300	Glyma12g07590	7	10	5	6	6	3	5	5	5	2	6	3	9	6
	Glyma.12G082400	Glyma12g08770	5	6	3	3	2	1	2	2	2	1	4	2	4	3
	Glyma.12G084300	Glyma12g08950	5	4	3	3	1	1	1	2	1	1	1	1	2	2
	Glyma.12G112000	Glyma12g12600	1	59	13	23	15	1	2	2	5	1	2	0	4	4
	Glyma.12G116100	Glyma12g13220	2	5	3	1	3	1	1	2	1	1	2	1	5	2
	Glyma.12G116500	Glyma12g13270	1	4	2	3	2	1	1	1	1	1	1	1	4	1
	Glyma.12G121400	Glyma12g14190	0	1	2	0	0	0	0	0	0	0	0	0	1	0
	Glyma.12G131800	Glyma12g15810	0	1	0	0	1	0	0	0	0	0	0	0	1	0
	Glyma.04G142700	Glyma12g17730	0	0	0	0	0	0	0	0	0	0	0	0	1	0
	Glyma.12G160000	Glyma12g19010	0	0	0	0	0	0	0	0	0	0	0	0	0	0
	Glyma.12G158500	Glyma12g20230	9	10	7	8	5	2	4	6	4	1	3	2	7	3
	Glyma.12G151200	Glyma12g23290	1	1	1	0	0	0	2	2	3	2	4	2	0	0
	Glyma.12G170900	Glyma12g29270	3	5	3	4	3	2	2	2	2	1	2	2	3	3
	Glyma.12G173300	Glyma12g29600	0	3	3	0	0	9	15	19	4	2	3	1	0	0
	Glyma.12G179300	Glyma12g30330	4	8	3	4	2	1	2	3	2	1	2	1	10	4
	Glyma.12G180700	Glyma12g30530	3	4	2	3	2	1	2	2	2	1	2	1	4	2
	Glyma.12G180800	Glyma12g30540	4	3	3	2	2	1	2	2	1	1	1	1	1	1
	Glyma.12G192700	Glyma12g31910	3	3	3	3	2	3	2	3	2	0	1	1	2	2
	Glyma.12G203900	Glyma12g33110	1	2	1	2	2	2	3	5	2	2	3	2	8	6
	Glyma.12G205300	Glyma12g33270	2	2	2	2	1	1	1	2	2	1	1	1	3	2
	Glyma.12G205500	Glyma12g33300	4	3	4	1	1	4	2	5	2	1	1	1	1	0
	Glyma.12G208600	Glyma12g33620	1	0	3	2	1	0	0	0	0	0	0	0	0	0
	Glyma.12G223800	Glyma12g35230	0	0	0	0	0	0	0	0	0	0	0	0	0	0
	Glyma.12G235700	Glyma12g36420	2	5	2	2	2	2	2	2	2	1	4	3	6	5
	Glyma.12G237000	Glyma12g36570	23	47	31	41	38	14	20	24	38	21	43	33	26	13
	Glyma.12G237700	Glyma12g36650	8	11	8	7	5	5	5	5	5	2	6	4	3	4
	Glyma.12G240800	Glyma12g36960	3	4	3	3	5	1	4	4	1	1	3	1	5	5
	Glyma.13G092000	Glyma13g01470	15	4	4	4	5	4	5	5	4	1	2	1	1	0
	Glyma.13G072900	Glyma13g04080	3	2	5	5	6	1	1	1	1	0	1	0	1	4
	Glyma.13G072800	Glyma13g04100	6	13	8	20	39	1	2	1	4	3	5	4	14	16
	Glyma.13G071600	Glyma13g04330	4	5	7	8	5	4	3	5	3	2	2	3	7	1
	Glyma.13G052000	Glyma13g06840	4	11	7	5	3	3	5	5	4	2	5	3	11	5
	Glyma.13G042300	Glyma13g08070	1	2	0	0	2	1	0	0	1	0	1	1	15	3
	Glyma.13G035400	Glyma13g09510	18	11	10	7	4	1	8	8	8	4	13	6	10	6
	Glyma.13G031100	Glyma13g10140	0	2	0	0	0	1	0	0	0	0	0	0	0	0
	Glyma.13G005300	Glyma13g10860	4	3	4	4	2	2	2	1	2	1	2	1	2	1
	Glyma.13G009100	Glyma13g11570	3	15	9	9	5	17	13	15	3	5	8	7	3	0
	Glyma.13G108500	Glyma13g16830	2	1	1	1	1	0	0	0	0	0	0	0	0	0
	Glyma.13G115900	Glyma13g17620	7	17	8	11	20	10	11	9	10	12	10	12	30	60
	Glyma.13G131800	Glyma13g19440	3	5	3	3	3	1	2	1	2	1	2	1	5	3
	Glyma.13G135100	Glyma13g19790	3	1	3	3	9	0	1	1	1	0	1	1	3	2
	Glyma.13G139200	Glyma13g20250	0	3	1	1	1	1	4	4	2	2	3	1	30	14
	Glyma.13G139400	Glyma13g20270	2	6	3	2	3	7	10	6	7	4	5	5	9	3
	Glyma.13G165500	Glyma13g23430	3	3	2	2	2	1	1	1	1	1	1	2	10	2
	Glyma.13G170000	Glyma13g23910	1	2	1	1	1	1	1	1	1	1	1	1	1	1
	Glyma.13G170300	Glyma13g23930	0	0	0	0	0	0	1	3	0	0	1	0	4	0
	Glyma.13G179900	Glyma13g24840	3	4	2	2	3	2	1	1	1	0	1	0	0	2
	Glyma.13G180900	Glyma13g24930	2	10	4	5	3	5	4	4	4	1	5	4	4	1
	Glyma.13G197800	Glyma13g26790	26	23	17	19	6	8	11	17	12	6	17	7	10	13
	Glyma.13G198800	Glyma13g26890	4	6	4	3	3	2	3	3	3	2	4	2	6	4
	Glyma.13G202500	Glyma13g27250	6	12	8	12	10	3	4	4	8	4	9	7	3	2
	Glyma.13G203300	Glyma13g27330	5	3	3	2	3	3	2	2	2	1	2	2	1	2
	Glyma.13G208500	Glyma13g27930	4	7	6	6	7	2	7	5	8	5	9	6	16	38
	Glyma.13G212200	Glyma13g28330	8	13	9	12	3	5	5	7	4	2	6	5	10	9
	Glyma.13G213600	Glyma13g28480	3	6	7	6	6	1	3	4	5	4	7	7	1	2
	Glyma.13G227900	Glyma13g30030	2	3	3	2	1	0	1	1	1	2	2	1	2	2
	Glyma.13G232800	Glyma13g30600	1	1	2	2	1	0	0	0	0	0	0	0	0	1
	Glyma.13G239500	Glyma13g31330	2	12	6	9	7	4	3	1	1	1	2	1	2	1
	Glyma.13G240800	Glyma13g31450	1	7	3	3	2	2	2	1	2	1	2	1	3	2
	Glyma.13G253900	Glyma13g32690	3	7	4	3	2	1	1	2	2	1	1	1	4	2
	Glyma.13G272700	Glyma13g34790	0	0	0	0	0	0	0	0	0	0	0	0	0	0
	Glyma.13G273500	Glyma13g34860	7	4	6	4	2	3	3	3	3	1	2	1	4	7
	Glyma.13G292600	Glyma13g36850	1	1	4	3	2	0	0	0	0	0	0	0	1	1
	Glyma.13G295300	Glyma13g37120	4	2	1	1	0	1	2	3	2	1	1	1	0	0
	Glyma.13G295600	Glyma13g37150	1	2	2	2	2	1	1	1	1	0	1	1	2	1
	Glyma.13G297700	Glyma13g37350	1	8	2	3	4	5	4	2	4	2	3	3	9	7
	Glyma.13G309700	Glyma13g38580	3	4	3	3	2	5	3	3	2	1	2	1	3	3
	Glyma.13G321300	Glyma13g39560	3	6	4	3	2	1	1	2	2	1	2	1	5	2
	Glyma.13G326500	Glyma13g40150	1	7	4	3	2	8	6	9	3	1	3	1	3	0
	Glyma.13G326700	Glyma13g40170	0	0	1	1	0	0	0	1	0	0	0	0	0	0
	Glyma.13G335300	Glyma13g41040	4	4	4	4	5	1	2	4	3	2	3	3	2	1
	Glyma.13G338400	Glyma13g41340	10	10	5	9	11	1	1	4	2	0	2	1	11	27
	Glyma.13G361000	Glyma13g43770	2	3	2	2	2	1	2	1	2	1	2	2	2	2
	Glyma.13G372600	Glyma13g45010	4	5	5	4	4	2	2	1	2	1	2	1	4	2
	Glyma.14G002700	Glyma14g00560	1	2	1	0	1	0	1	0	1	1	1	1	1	4
	Glyma.14G003700	Glyma14g00670	35	8	14	15	6	3	9	9	4	1	1	0	7	3
	Glyma.14G011800	Glyma14g01550	0	4	0	1	1	0	0	0	0	0	0	0	2	0
	Glyma.14G018000	Glyma14g02150	3	1	1	2	1	1	2	2	1	0	1	1	1	1
	Glyma.14G039000	Glyma14g04340	12	17	18	19	17	5	9	12	13	8	15	10	25	16
	Glyma.14G049700	Glyma14g05430	4	3	2	3	3	1	2	2	2	1	3	5	2	2
	Glyma.14G058000	Glyma14g06300	1	1	1	0	2	0	2	4	4	2	1	3	1	1
	Glyma.14G062700	Glyma14g06800	1	8	5	4	15	1	1	1	0	0	1	0	1	0
	Glyma.14G063500	Glyma14g06880	5	3	6	6	9	1	3	2	1	1	1	1	2	9
	Glyma.14G065000	Glyma14g07060	0	1	1	1	1	0	0	0	0	0	0	0	2	0
	Glyma.14G067300	Glyma14g07300	0	1	0	0	0	0	0	0	0	0	0	0	1	0
	Glyma.14G077800	Glyma14g08450	3	4	4	4	5	1	1	1	2	0	1	0	4	3
	Glyma.14G099100	Glyma14g11290	8	5	5	4	4	2	5	4	5	2	5	3	2	3
	Glyma.14G105900	Glyma14g12380	4	6	5	6	4	8	5	4	2	2	4	2	9	5
	Glyma.14G134600	Glyma14g17630	1	9	1	1	1	1	1	2	2	1	2	2	3	1
	Glyma.14G146700	Glyma14g22800	0	0	0	0	0	0	0	0	0	0	0	0	2	0
	Glyma.14G147100	Glyma14g22930	0	0	0	0	0	0	0	0	0	0	0	0	0	0
	Glyma.14G152800	Glyma14g24260	0	0	0	0	1	0	0	0	0	0	0	0	0	0
	Glyma.14G177900	Glyma14g35550	0	1	2	2	0	0	0	0	0	1	1	0	5	1
	Glyma.14G178400	Glyma14g35620	1	0	0	1	1	0	0	0	0	0	0	0	1	2
	Glyma.14G185600	Glyma14g36400	0	1	0	0	0	0	1	1	2	1	3	2	10	0
	Glyma.14G190300	Glyma14g36920	9	26	34	30	31	15	11	11	7	7	11	9	11	6
	Glyma.14G194800	Glyma14g37420	0	0	1	0	0	0	1	0	1	0	1	0	0	1
	Glyma.14G221800	Glyma14g40110	0	4	4	2	3	5	8	6	6	5	6	2	7	76
	Glyma.15G001100	Glyma15g00320	3	4	3	3	4	2	2	3	1	1	1	1	4	3
	Glyma.15G005300	Glyma15g00770	8	12	7	7	8	2	5	5	6	3	6	6	16	10
	Glyma.15G012900	Glyma15g01570	4	2	2	2	2	0	1	2	1	1	2	1	3	1
	Glyma.15G036100	Glyma15g04080	4	6	4	4	8	1	2	3	2	1	2	1	7	7
	Glyma.15G039100	Glyma15g04410	4	8	9	9	16	5	8	10	8	4	11	4	5	5
	Glyma.15G056000	Glyma15g06150	2	3	3	2	4	0	1	0	0	0	0	0	6	1
	Glyma.15G064800	Glyma15g07050	4	5	5	3	5	1	3	3	4	1	4	3	6	5
	Glyma.15G072700	Glyma15g07890	2	24	5	2	2	2	2	3	1	1	1	1	7	0
	Glyma.15G073700	Glyma15g07990	10	8	11	8	6	2	4	3	2	1	2	1	3	4
	Glyma.15G079900	Glyma15g08640	1	0	1	1	0	0	0	0	0	0	0	0	0	0
	Glyma.15G084600	Glyma15g09110	2	4	4	2	3	1	2	2	3	3	4	1	9	5
	Glyma.15G099100	Glyma15g10590	5	9	7	6	6	3	4	7	5	3	7	4	4	3
	Glyma.15G100500	Glyma15g10730	2	4	3	2	1	1	1	2	1	1	1	2	6	6
	Glyma.15G104300	Glyma15g11100	2	4	3	3	3	1	3	2	2	2	5	3	8	10
	Glyma.15G112600	Glyma15g11920	2	13	4	3	5	1	4	5	5	3	4	3	4	7
	Glyma.15G122900	Glyma15g12920	7	3	6	4	3	2	2	2	2	2	4	2	9	3
	Glyma.15G126400	Glyma15g13230	9	20	6	4	3	2	2	3	3	1	4	4	14	1
	Glyma.15G157100	Glyma15g16900	2	4	7	5	0	0	0	0	0	3	3	1	8	1
	Glyma.15G157400	Glyma15g16940	0	0	0	0	0	0	0	0	0	0	0	0	0	0
	Glyma.15G183300	Glyma15g20390	0	0	0	0	0	0	0	0	0	0	0	0	1	1
	Glyma.15G201800	Glyma15g24100	0	1	0	0	0	0	0	0	0	0	0	0	3	1
	Glyma.15G209600	Glyma15g27040	5	3	3	4	2	2	3	1	2	1	4	2	3	5
	Glyma.15G236400	Glyma15g37810	9	8	6	6	2	3	3	5	5	2	8	5	5	7
	Glyma.15G237300	Glyma15g37920	4	7	5	4	3	2	3	2	3	2	4	2	3	4
	Glyma.15G256500	Glyma15g40810	10	37	28	29	24	20	25	23	13	8	12	12	41	16
	Glyma.15G268100	Glyma15g42250	14	31	37	26	31	8	10	15	17	9	16	18	28	39
	Glyma.15G272400	Glyma15g42750	3	7	4	2	4	2	2	1	4	2	5	2	4	4
	Glyma.15G273000	Glyma15g42820	8	16	9	9	7	7	5	10	4	3	6	4	7	6
	Glyma.15G275000	Glyma15g43040	10	9	13	23	24	3	5	6	5	2	5	2	36	2
	Glyma.16G008300	Glyma16g01030	2	3	2	3	2	2	2	4	3	1	4	2	3	4
	Glyma.16G014600	Glyma16g01700	0	1	1	1	1	0	0	1	1	0	0	0	0	0
	Glyma.16G018400	Glyma16g02100	1	2	1	1	1	1	0	1	1	0	2	1	2	2
	Glyma.16G024900	Glyma16g02800	2	1	1	2	0	1	2	1	2	1	1	1	1	0
	Glyma.16G030900	Glyma16g03430	3	4	2	2	1	1	3	3	4	2	3	2	4	2
	Glyma.16G032000	Glyma16g03580	4	2	2	3	1	2	2	0	0	0	1	0	2	1
	Glyma.16G048700	Glyma16g05310	12	16	8	13	11	4	5	5	10	4	8	5	14	15
	Glyma.16G063400	Glyma16g06870	10	3	5	4	0	2	3	5	1	0	0	0	2	0
	Glyma.16G068400	Glyma16g07400	0	2	0	0	0	1	1	0	0	0	1	0	3	0
	Glyma.16G094800	Glyma16g15380	5	4	8	5	6	2	2	1	1	1	2	2	3	0
	Glyma.16G112200	Glyma16g21550	1	7	3	3	6	1	1	1	0	0	0	0	1	0
	Glyma.16G142700	Glyma16g25750	0	2	0	0	1	0	0	1	0	0	0	0	2	1
	Glyma.16G152400	Glyma16g26840	0	4	0	0	0	0	0	0	0	0	0	0	0	0
	Glyma.16G165900	Glyma16g28080	14	6	16	20	16	9	3	4	3	2	4	2	13	0
	Glyma.16G194600	Glyma16g31930	0	19	3	5	4	3	14	9	21	21	20	17	10	2
	Glyma.17G002600	Glyma17g00630	15	13	9	10	7	8	6	7	5	2	6	3	13	8
	Glyma.17G009900	Glyma17g01340	3	2	6	4	3	2	3	3	8	7	14	15	4	1
	Glyma.17G020500	Glyma17g02360	0	1	1	1	0	1	1	0	1	1	1	0	1	1
	Glyma.17G043900	Glyma17g04880	8	10	14	14	21	8	7	8	5	2	3	6	26	79
	Glyma.13G320000	Glyma17g05390	4	2	3	2	2	1	2	2	2	0	1	1	2	1
	Glyma.13G320100	Glyma17g05400	3	3	3	3	2	1	2	2	1	1	2	2	4	2
	Glyma.17G050900	Glyma17g05870	2	1	3	2	2	0	0	1	1	0	1	0	0	0
	Glyma.17G059400	Glyma17g06690	2	3	2	2	0	2	1	2	1	0	1	0	2	0
	Glyma.17G068200	Glyma17g07580	8	13	10	9	12	5	6	6	8	3	5	6	13	12
	Glyma.17G068300	Glyma17g07590	14	5	5	7	5	1	4	5	4	1	2	1	1	0
	Glyma.17G072200	Glyma17g08000	0	1	0	0	0	0	0	0	0	0	0	0	3	1
	Glyma.17G090200	Glyma17g09790	5	4	3	4	5	2	2	3	3	1	2	1	2	3
	Glyma.17G091600	Glyma17g09930	0	1	3	2	1	0	0	0	0	1	1	1	1	0
	Glyma.17G092600	Glyma17g10030	0	0	3	0	0	0	0	0	0	0	0	0	2	1
	Glyma.17G096900	Glyma17g10510	1	3	0	1	1	1	0	1	1	0	1	1	30	6
	Glyma.17G101800	Glyma17g11000	3	12	7	10	5	6	5	4	5	3	5	3	8	2
	Glyma.17G105500	Glyma17g11390	3	4	2	2	2	1	2	2	2	2	3	2	6	23
	Glyma.17G118400	Glyma17g12750	2	3	1	3	3	2	1	1	1	1	1	1	3	2
	Glyma.17G121200	Glyma17g13040	5	13	4	5	5	2	3	2	4	2	4	3	14	8
	Glyma.17G130700	Glyma17g13980	3	4	4	4	5	1	3	2	5	2	2	3	9	8
	Glyma.17G150900	Glyma17g16110	29	32	27	23	14	4	9	10	12	6	15	9	23	3
	Glyma.17G154400	Glyma17g16560	8	8	5	6	3	1	2	2	4	2	4	3	11	7
	Glyma.17G155700	Glyma17g16700	0	1	1	1	0	1	0	1	1	0	1	0	1	0
	Glyma.17G159400	Glyma17g17180	0	0	0	0	0	0	0	0	0	0	0	0	0	0
	Glyma.17G202700	Glyma17g29800	6	117	18	20	10	7	8	10	19	8	38	18	13	7
	Glyma.17G203800	Glyma17g30020	2	3	3	2	2	3	2	2	2	1	2	0	3	3
	Glyma.17G234700	Glyma17g35290	3	15	10	15	14	2	2	1	4	1	5	2	18	22
	Glyma.17G241100	Glyma17g35960	4	5	4	4	3	3	4	4	4	2	4	3	5	12
	Glyma.17G247700	Glyma17g36620	2	4	5	4	1	2	3	3	2	1	2	2	7	4
	Glyma.17G260700	Glyma17g38020	0	1	0	0	0	0	0	0	0	0	0	0	0	0
	Glyma.18G000200	Glyma18g00300	8	14	8	8	5	3	5	3	6	2	5	4	11	7
	Glyma.18G010900	Glyma18g01440	0	1	1	1	0	0	0	0	0	0	0	0	0	0
	Glyma.18G011100	Glyma18g01460	1	8	2	2	2	2	2	1	1	0	1	1	3	2
	Glyma.18G013100	Glyma18g01650	3	13	3	4	3	1	1	1	2	1	3	3	15	6
	Glyma.18G013800	Glyma18g01720	2	1	0	1	1	0	1	1	1	0	2	2	0	29
	Glyma.18G020400	Glyma18g02390	0	0	0	0	0	0	0	0	0	0	0	0	12	1
	Glyma.18G020800	Glyma18g02420	5	5	3	5	4	2	2	2	3	1	4	2	4	3
	Glyma.18G025700	Glyma18g02920	7	24	5	7	9	3	6	4	2	1	1	1	3	15
	Glyma.18G030900	Glyma18g03490	8	18	12	14	14	7	6	6	4	1	3	0	15	2
	Glyma.18G037000	Glyma18g04140	11	14	14	9	13	3	10	16	38	17	44	47	17	14
	Glyma.18G037200	Glyma18g04160	7	10	6	7	5	3	3	5	3	2	4	2	5	1
	Glyma.18G063500	Glyma18g07090	0	21	5	4	5	6	2	0	2	2	2	1	4	2
	Glyma.18G074600	Glyma18g08270	2	17	4	3	0	0	0	0	0	1	1	0	3	0
	Glyma.18G086000	Glyma18g09610	4	4	3	2	1	1	2	2	3	1	4	2	2	2
	Glyma.18G117100	Glyma18g14750	11	18	5	4	4	5	4	8	5	2	3	2	4	1
	Glyma.18G135300	Glyma18g18480	0	2	2	1	1	0	1	1	1	0	1	0	1	25
	Glyma.18G149800	Glyma18g27930	5	5	8	6	3	2	5	4	4	1	4	2	6	8
	Glyma.18G165000	Glyma18g35410	16	2	3	2	4	1	2	2	0	1	3	3	2	0
	Glyma.18G171400	Glyma18g36930	7	11	8	7	7	2	5	4	7	3	5	5	8	6
	Glyma.18G176200	Glyma18g38530	5	5	7	5	11	2	3	7	4	3	2	4	2	8
	Glyma.18G176600	Glyma18g38610	4	36	11	6	5	4	9	13	10	7	14	8	10	3
	Glyma.18G184200	Glyma18g40130	1	1	1	2	2	1	1	0	1	0	1	1	3	8
	Glyma.18G200100	Glyma18g42920	1	5	2	2	2	2	2	1	2	2	3	1	1	0
	Glyma.18G201500	Glyma18g43100	0	1	2	0	0	2	9	11	7	3	1	0	0	0
	Glyma.18G214200	Glyma18g44640	0	1	2	1	0	0	2	0	2	3	2	1	3	10
	Glyma.18G217900	Glyma18g45010	11	19	11	11	9	5	14	12	10	5	8	5	18	16
	Glyma.18G218200	Glyma18g45040	4	6	4	4	5	2	2	2	3	2	4	3	2	1
	Glyma.18G225500	Glyma18g45940	1	2	3	2	1	1	2	1	1	1	1	1	5	3
	Glyma.18G230400	Glyma18g46460	0	3	0	0	0	0	0	0	0	0	0	0	0	0
	Glyma.18G235300	Glyma18g46990	1	3	1	1	1	0	0	0	0	0	0	0	1	1
	Glyma.19G010200	Glyma19g01310	2	2	2	1	1	2	1	1	1	0	1	0	1	1
	Glyma.19G011200	Glyma19g01420	5	6	7	8	6	1	2	2	2	1	1	1	5	2
	Glyma.19G034700	Glyma19g04340	2	6	5	3	3	1	2	2	3	1	3	4	10	3
	Glyma.19G042100	Glyma19g05660	9	2	3	3	1	1	3	5	1	0	0	0	0	1
	Glyma.19G051500	Glyma19g07140	3	17	2	2	3	1	2	3	1	1	1	1	9	7
	Glyma.19G078600	Glyma19g22800	0	1	0	0	0	0	1	1	0	0	0	0	1	0
	Glyma.19G082000	Glyma19g24210	12	3	5	4	2	2	5	4	2	1	0	0	4	0
	Glyma.19G124800	Glyma19g30480	1	1	2	1	1	1	1	2	1	1	1	0	2	1
	Glyma.19G148900	Glyma19g33090	15	14	18	16	14	6	13	11	13	8	12	12	19	22
	Glyma.19G161700	Glyma19g34440	5	1	1	1	1	1	2	4	5	2	4	3	1	1
	Glyma.19G163600	Glyma19g34640	0	0	0	0	0	0	0	0	0	0	0	0	0	0
	Glyma.19G166900	Glyma19g35010	8	8	5	5	2	4	4	3	2	1	3	1	7	7
	Glyma.19G180000	Glyma19g36400	4	15	6	7	5	3	4	4	4	3	6	5	13	3
	Glyma.19G180900	Glyma19g36490	1	0	0	0	0	0	1	0	0	0	0	0	0	0
	Glyma.19G181100	Glyma19g36510	7	10	9	8	8	2	5	10	6	3	5	2	8	24
	Glyma.19G200200	Glyma19g38740	0	0	0	0	0	0	0	0	0	0	0	0	0	0
	Glyma.19G203000	Glyma19g39040	0	1	1	0	1	2	2	2	2	1	2	0	2	1
	Glyma.19G210900	Glyma19g39830	0	7	2	1	0	1	3	2	4	4	8	4	1	0
	Glyma.19G212000	Glyma19g39960	1	2	1	2	2	0	0	1	2	1	1	0	1	0
	Glyma.19G232800	Glyma19g42100	5	6	6	7	6	4	4	5	3	1	2	2	7	4
	Glyma.19G236800	Glyma19g42510	1	3	1	1	13	0	1	1	1	1	0	1	40	20
	Glyma.19G255700	Glyma19g44470	0	0	0	0	0	0	0	0	0	0	0	0	7	1
	Glyma.20G004500	Glyma20g00720	1	1	1	3	1	0	2	0	0	0	0	0	1	1
	Glyma.20G064600	Glyma20g15440	1	1	1	1	2	1	1	1	1	1	1	1	1	0
	Glyma.20G076700	Glyma20g18970	2	3	2	1	1	3	1	1	1	0	1	0	1	3
	Glyma.20G087900	Glyma20g21940	4	1	2	2	0	1	1	1	0	0	0	0	1	0
	Glyma.20G088900	Glyma20g22040	1	0	0	1	1	0	0	0	0	0	0	0	0	0
	Glyma.20G102400	Glyma20g23550	7	9	10	8	10	4	6	5	7	5	8	6	15	9
	Glyma.20G104300	Glyma20g23790	15	17	18	15	13	7	12	16	14	9	15	12	19	8
	Glyma.20G130800	Glyma20g26700	6	8	3	5	1	2	2	3	3	2	4	2	3	2
	Glyma.20G131600	Glyma20g26780	4	4	3	4	9	1	2	3	3	1	3	2	4	5
	Glyma.20G149700	Glyma20g28810	17	10	8	11	12	1	0	0	0	0	1	0	0	175
	Glyma.20G156600	Glyma20g29590	12	11	9	8	5	2	4	5	5	3	2	1	13	3
	Glyma.20G165200	Glyma20g30510	5	5	4	6	4	1	2	4	3	1	3	3	1	1
	Glyma.20G174500	Glyma20g31460	14	12	13	12	14	6	9	9	8	4	5	5	20	10
	Glyma.20G185600	Glyma20g32670	2	2	1	1	1	2	2	2	1	1	2	2	3	3
	Glyma.20G187900	Glyma20g32920	3	5	3	3	3	2	2	3	2	1	2	1	2	1
	Glyma.20G191400	Glyma20g33300	7	9	4	6	3	2	5	3	4	2	4	2	11	57
	Glyma.20G203400	Glyma20g34540	1	0	0	0	0	0	0	0	0	0	0	0	1	0
	Glyma.20G209400	Glyma20g35150	2	5	3	3	2	1	1	2	1	1	1	0	4	1
	Glyma.20G225400	Glyma20g36830	1	2	1	4	2	2	3	1	2	1	3	2	4	1
	Glyma.20G231900	Glyma20g37560	2	2	1	1	0	1	1	0	0	0	0	0	0	3
	Glyma.20G232800	Glyma20g37650	1	2	2	2	3	1	2	3	1	0	2	1	2	0
	Glyma.20G236700	Glyma20g38050	9	7	8	8	8	2	4	4	4	2	4	2	11	6
	Glyma.20G238800	Glyma20g38280	18	18	13	11	4	6	8	12	8	4	11	5	10	13
U-box	Glyma.01G022600	Glyma01g02780	10	5	2	2	3	0	0	0	1	1	2	1	8	6
	Glyma.01G131800	Glyma01g32430	4	5	4	4	4	1	3	4	4	2	3	2	34	4
	Glyma.01G173800	Glyma01g37950	0	0	0	0	0	0	0	0	0	0	0	0	0	0
	Glyma.01G194100	Glyma01g40170	4	4	4	4	2	1	3	2	3	1	2	2	5	5
	Glyma.02G034200	Glyma02g03890	0	2	0	1	0	0	0	0	0	0	0	0	1	10
	Glyma.02G055500	Glyma02g06200	1	2	1	2	2	1	1	1	1	0	0	0	1	1
	Glyma.02G083900	Glyma02g09240	4	3	6	3	0	1	1	1	1	0	1	1	7	1
	Glyma.02G102900	Glyma02g11480	2	35	7	9	16	2	3	2	4	2	1	0	4	2
	Glyma.02G195900	Glyma02g35350	3	0	0	1	4	0	0	0	0	0	0	0	14	1
	Glyma.02G242900	Glyma02g40990	0	1	0	1	2	0	0	0	0	0	0	0	4	16
	Glyma.03G008800	Glyma03g01110	0	0	1	1	0	0	0	0	0	0	1	1	0	0
	Glyma.03G036700	Glyma03g04480	3	6	5	4	5	1	5	4	5	2	3	3	25	3
	Glyma.03G088400	Glyma03g22210	5	9	4	5	3	4	3	2	3	1	4	2	7	10
	Glyma.03G163900	Glyma03g32070	2	3	2	3	1	1	1	1	1	1	1	1	2	1
	Glyma.03G202500	Glyma03g36090	0	0	0	0	0	0	0	0	0	0	0	0	0	0
	Glyma.03G253100	Glyma03g41360	5	3	3	2	2	3	3	4	1	1	1	0	5	3
	Glyma.04G016500	Glyma04g01810	3	3	4	3	3	1	1	2	1	1	2	1	6	2
	Glyma.04G047100	Glyma04g04980	5	3	4	5	8	0	0	0	1	0	0	0	2	0
	Glyma.04G121100	Glyma04g14270	4	4	1	1	1	0	0	1	1	0	1	0	5	1
	Glyma.04G179300	Glyma04g35020	8	10	12	14	20	5	7	8	12	6	11	11	25	14
	Glyma.05G146300	Glyma05g27880	4	5	2	2	2	4	4	2	1	0	1	1	2	0
	Glyma.05G162100	Glyma05g29450	1	3	2	2	2	0	1	0	1	0	0	0	5	9
	Glyma.05G229600	Glyma05g35600	0	0	0	0	0	0	0	0	1	0	1	0	0	0
	Glyma.06G016500	Glyma06g01920	3	5	3	4	3	1	1	1	1	0	2	0	5	4
	Glyma.06G047800	Glyma06g05050	1	4	3	3	6	0	1	1	0	1	0	0	1	1
	Glyma.06G132100	Glyma06g13730	1	2	1	1	2	0	0	0	0	0	0	0	1	0
	Glyma.06G151200	Glyma06g15630	0	6	5	4	4	0	1	1	2	2	2	3	13	7
	Glyma.06G183800	Glyma06g19540	0	4	0	0	0	0	0	0	0	0	0	0	0	0
	Glyma.06G185400	Glyma06g19730	7	8	7	7	6	2	3	3	6	3	5	5	15	4
	Glyma.06G317700	Glyma06g47540	3	4	1	1	1	1	1	1	1	0	1	1	4	0
	Glyma.07G052900	Glyma07g05870	2	2	1	1	1	0	0	0	0	0	0	0	4	0
	Glyma.07G070300	Glyma07g07650	0	0	1	1	0	0	0	0	0	0	0	0	1	0
	Glyma.07G188400	Glyma07g30760	3	1	2	2	4	0	1	2	2	1	1	1	3	2
	Glyma.07G214300	Glyma07g33730	1	4	2	2	5	1	2	2	3	1	2	1	4	4
	Glyma.07G216200	Glyma07g33980	5	3	4	5	3	1	2	1	2	1	2	1	5	1
	Glyma.08G037000	Glyma08g04140	0	0	0	0	0	0	0	0	0	0	0	0	0	4
	Glyma.08G061100	Glyma08g06560	2	4	3	3	9	2	2	0	2	1	1	1	4	3
	Glyma.08G103100	Glyma08g10860	3	7	4	3	4	3	2	1	1	0	1	1	3	2
	Glyma.08G119700	Glyma08g12610	2	1	1	1	1	0	0	1	1	0	1	1	6	6
	Glyma.08G345800	Glyma08g45980	1	2	2	3	2	5	4	2	3	3	5	4	4	5
	Glyma.09G030600	Glyma09g03520	0	0	0	0	0	0	0	0	0	0	0	0	0	0
	Glyma.09G172100	Glyma09g30250	0	0	0	1	1	0	0	0	0	0	0	0	1	2
	Glyma.09G199700	Glyma09g33230	4	1	1	1	2	0	0	0	1	0	1	1	6	7
	Glyma.09G256200	Glyma09g39220	0	1	0	0	0	0	0	0	0	0	0	0	0	0
	Glyma.10G037500	Glyma10g04320	3	4	4	4	3	1	2	3	1	1	2	1	2	1
	Glyma.10G081900	Glyma10g10110	0	0	0	0	0	1	1	1	0	0	0	0	11	0
	Glyma.10G179500	Glyma10g32270	2	4	2	2	2	0	0	1	1	1	1	0	2	1
	Glyma.10G208200	Glyma10g35220	2	3	1	2	1	1	1	0	1	1	1	1	6	1
	Glyma.11G047800	Glyma11g05130	6	6	8	7	5	2	4	4	6	2	4	3	9	11
	Glyma.11G069300	Glyma11g07400	0	2	0	1	0	0	0	1	0	0	1	0	1	0
	Glyma.11G139700	Glyma11g14860	2	8	2	2	3	1	1	2	2	1	2	1	1	1
	Glyma.11G140100	Glyma11g14910	12	21	17	19	14	2	4	5	6	3	7	7	39	17
	Glyma.11G161500	Glyma11g30020	2	5	2	3	2	1	1	2	2	1	3	1	6	2
	Glyma.11G214500	Glyma11g33450	4	8	0	5	8	2	1	1	2	1	2	2	6	19
	Glyma.11G249000	Glyma11g37220	4	5	5	8	3	2	2	1	1	1	1	1	2	0
	Glyma.12G063700	Glyma12g06860	6	29	10	10	10	1	3	2	3	3	4	4	37	8
	Glyma.12G095000	Glyma12g10060	0	0	0	0	0	0	0	0	0	0	0	0	0	0
	Glyma.12G095100	Glyma12g10070	0	1	0	0	0	0	0	0	0	0	0	0	0	0
	Glyma.12G188900	Glyma12g31490	0	0	0	0	0	0	0	0	0	0	0	0	0	0
	Glyma.12G189000	Glyma12g31500	0	0	0	0	0	0	0	0	0	0	0	0	1	0
	Glyma.13G069300	Glyma13g04610	5	6	7	8	9	0	1	2	3	1	3	2	5	2
	Glyma.13G059200	Glyma13g05850	5	8	5	5	4	2	4	4	4	1	4	2	9	7
	Glyma.13G225900	Glyma13g29780	6	7	3	7	17	2	4	2	4	1	2	2	8	12
	Glyma.13G249400	Glyma13g32290	3	7	3	2	3	2	5	7	5	1	3	6	23	14
	Glyma.13G312700	Glyma13g38890	0	0	0	0	0	0	0	0	0	0	0	0	2	0
	Glyma.13G312800	Glyma13g38900	0	0	0	0	0	0	0	0	0	0	0	0	0	0
	Glyma.14G212200	Glyma14g39300	0	1	0	4	23	0	0	0	0	0	0	0	2	19
	Glyma.15G038600	Glyma15g04350	5	6	3	3	3	1	2	2	1	1	2	1	4	1
	Glyma.15G086200	Glyma15g09260	7	7	2	6	12	2	2	2	3	1	3	2	6	12
	Glyma.16G022000	Glyma16g02470	1	2	1	1	1	0	0	0	0	0	1	0	2	1
	Glyma.16G138300	Glyma16g25240	1	2	1	1	2	0	0	0	1	0	0	0	2	1
	Glyma.16G170300	Glyma16g28630	4	2	6	3	0	0	1	2	1	0	0	1	3	0
	Glyma.17G052800	Glyma17g06070	2	2	2	2	1	0	1	1	1	0	1	0	6	1
	Glyma.17G090900	Glyma17g09850	0	13	1	2	3	1	1	1	2	1	1	0	2	0
	Glyma.17G233600	Glyma17g35180	0	0	1	1	1	1	0	1	1	0	0	0	1	0
	Glyma.18G008300	Glyma18g01180	3	3	3	5	1	1	1	1	0	1	1	0	2	0
	Glyma.18G042100	Glyma18g04770	5	4	1	7	11	4	3	0	1	1	1	1	7	24
	Glyma.18G055200	Glyma18g06200	3	8	6	6	3	1	2	4	3	2	4	3	6	3
	Glyma.18G061900	Glyma18g06940	2	1	1	1	1	0	1	0	0	0	0	0	1	0
	Glyma.18G155200	Glyma18g31330	2	0	1	1	1	0	1	0	1	1	2	2	1	1
	Glyma.18G176400	Glyma18g38570	6	6	5	4	4	2	1	3	2	1	2	1	4	3
	Glyma.18G233500	Glyma18g46750	3	10	5	6	4	2	2	2	3	2	4	2	19	5
	Glyma.18G236600	Glyma18g47120	0	0	0	0	0	0	0	0	0	0	0	0	0	0
	Glyma.19G013500	Glyma19g01630	5	3	9	9	14	1	2	1	3	1	3	1	7	8
	Glyma.19G027200	Glyma19g03370	7	9	6	5	4	2	4	5	4	2	5	3	8	6
	Glyma.19G165200	Glyma19g34820	1	2	1	2	1	1	1	1	1	1	2	1	1	1
	Glyma.19G199300	Glyma19g38670	0	0	0	0	0	0	0	0	0	0	0	0	0	0
	Glyma.19G250700	Glyma19g43980	8	4	8	6	7	3	6	7	5	3	4	2	13	4
	Glyma.20G013200	Glyma20g01640	4	3	4	6	3	1	2	1	2	0	1	0	3	4
	Glyma.20G160900	Glyma20g30050	1	2	1	1	1	0	0	1	0	0	1	1	3	6
	Glyma.20G182600	Glyma20g32340	3	5	2	2	2	1	1	1	1	1	1	1	7	3
	Glyma.20G220600	Glyma20g36270	0	0	0	0	0	0	0	0	0	0	0	0	0	0
F-box	Glyma.14G088700	Glyma0092s00200	1	4	2	2	3	2	1	1	1	1	1	0	2	1
	Glyma.14G160200	Glyma0146s00210	0	0	0	0	0	0	0	0	0	0	0	0	0	0
	Glyma.01G028800	Glyma01g03500	25	27	22	31	32	1	4	3	3	2	2	1	24	6
	Glyma.01G072000	Glyma01g10160	2	4	2	2	1	1	2	2	1	1	1	0	2	1
	Glyma.01G083900	Glyma01g20970	0	0	0	0	0	0	0	0	0	0	0	0	0	0
	Glyma.01G100400	Glyma01g24580	0	0	0	0	0	0	1	0	0	0	0	0	0	0
	Glyma.01G154100	Glyma01g35750	5	8	6	5	5	3	5	2	3	2	4	2	6	8
	Glyma.01G173700	Glyma01g37940	8	11	16	13	7	4	5	7	5	4	6	4	8	9
	Glyma.01G187800	Glyma01g39470	1	3	2	1	0	1	1	0	0	1	0	0	2	3
	Glyma.01G189600	Glyma01g39660	4	6	7	6	7	3	4	5	7	3	8	6	8	7
	Glyma.01G232700	Glyma01g44300	0	0	0	0	0	0	0	0	0	0	0	0	0	0
	Glyma.02G036400	Glyma02g04130	6	27	23	27	30	6	13	10	8	6	4	3	12	12
	Glyma.02G038300	Glyma02g04340	3	6	5	6	6	2	5	3	4	2	4	3	8	12
	Glyma.02G041600	Glyma02g04720	2	2	3	3	2	2	3	2	3	2	3	2	2	4
	Glyma.02G055300	Glyma02g06180	8	8	9	9	5	1	4	4	4	3	4	3	7	4
	Glyma.02G057300	Glyma02g06390	0	0	0	0	0	1	1	0	0	0	0	0	0	0
	Glyma.02G065300	Glyma02g07240	3	5	4	4	3	2	3	3	2	1	3	2	4	2
	Glyma.02G079600	Glyma02g08760	0	0	0	0	0	0	0	0	0	0	0	0	0	1
	Glyma.02G083400	Glyma02g09190	16	29	33	18	15	6	16	28	18	8	14	17	32	24
	Glyma.02G105600	Glyma02g11740	3	22	5	5	11	2	4	4	3	2	4	3	7	12
	Glyma.02G126900	Glyma02g14050	0	0	0	0	0	0	0	0	0	0	0	0	0	0
	Glyma.02G127100	Glyma02g14070	0	0	0	0	0	0	0	0	0	0	0	0	0	0
	Glyma.02G127700	Glyma02g14150	2	3	2	2	2	2	2	2	2	1	3	2	1	2
	Glyma.02G128400	Glyma02g14220	0	0	0	0	1	0	0	0	0	0	0	0	0	0
	Glyma.02G142300	Glyma02g16060	4	3	3	3	2	1	3	3	2	1	1	0	3	3
	Glyma.02G148100	Glyma02g16700	0	0	0	0	0	0	0	0	1	0	2	1	0	3
	Glyma.02G188000	Glyma02g33930	4	4	3	3	3	1	2	1	1	1	1	1	2	1
	Glyma.02G211800	Glyma02g37470	4	6	8	7	8	3	7	5	6	3	4	4	10	3
	Glyma.02G254300	Glyma02g42150	3	8	2	3	2	2	2	3	1	1	2	1	6	2
	Glyma.02G273700	Glyma02g44130	6	7	8	6	6	2	4	6	3	3	4	3	6	4
	Glyma.02G278300	Glyma02g44660	7	14	2	3	3	0	1	3	2	1	2	2	7	1
	Glyma.02G289100	Glyma02g45850	0	0	0	0	0	1	2	0	0	0	0	0	0	0
	Glyma.03G017000	Glyma03g01900	6	7	5	6	8	2	2	2	3	1	3	2	4	5
	Glyma.03G116000	Glyma03g26910	0	1	1	2	2	0	1	0	1	1	2	1	0	0
	Glyma.03G126600	Glyma03g28210	4	39	11	11	12	4	8	6	5	3	5	1	4	2
	Glyma.03G152300	Glyma03g30900	3	3	1	2	2	1	1	1	2	1	2	0	3	3
	Glyma.03G155100	Glyma03g31140	2	2	5	4	3	1	2	2	2	1	1	1	4	8
	Glyma.03G156000	Glyma03g31230	3	3	3	3	4	2	4	3	2	1	2	1	4	3
	Glyma.03G158900	Glyma03g31560	11	5	7	5	3	3	4	6	2	0	2	1	1	1
	Glyma.03G160600	Glyma03g31740	3	7	6	5	5	2	5	4	5	2	6	5	18	5
	Glyma.03G189500	Glyma03g34720	14	11	13	9	9	4	10	13	11	7	13	11	8	36
	Glyma.03G198600	Glyma03g35660	13	11	4	7	9	1	2	2	5	2	8	6	12	24
	Glyma.03G214300	Glyma03g37230	37	24	33	28	35	16	19	18	19	14	23	30	4	54
	Glyma.03G233800	Glyma03g39330	0	7	0	0	0	0	0	0	0	0	0	0	1	0
	Glyma.03G249300	Glyma03g40960	3	8	8	8	4	2	8	4	10	6	9	9	4	4
	Glyma.03G253900	Glyma03g41460	6	14	6	6	5	1	2	1	1	1	1	1	27	10
	Glyma.03G254500	Glyma03g41530	5	11	4	4	2	3	6	4	3	2	3	2	6	5
	Glyma.04G016300	Glyma04g01800	4	4	4	4	4	1	2	3	2	1	2	1	6	4
	Glyma.04G019900	Glyma04g02200	5	9	7	7	7	2	3	2	3	1	3	2	16	7
	Glyma.04G042900	Glyma04g04540	44	44	50	42	55	10	20	19	10	6	8	6	74	41
	Glyma.04G045200	Glyma04g04790	0	0	0	0	0	0	0	0	0	0	0	0	18	0
	Glyma.04G055700	Glyma04g05850	4	3	3	5	3	1	2	3	2	1	2	2	4	3
	Glyma.04G058200	Glyma04g06160	2	5	1	1	1	2	3	3	1	0	1	0	2	1
	Glyma.04G066900	Glyma04g07110	6	17	13	9	9	20	22	17	15	10	14	8	18	7
	Glyma.04G093500	Glyma04g09930	5	11	18	15	15	3	6	6	4	2	3	2	8	1
	Glyma.04G100100	Glyma04g10850	20	34	75	58	67	9	12	17	17	8	20	17	6	26
	Glyma.04G107000	Glyma04g12090	0	0	0	0	0	0	0	0	0	0	0	0	0	0
	Glyma.04G112600	Glyma04g12490	4	6	3	3	4	2	2	3	3	2	6	4	5	6
	Glyma.04G120000	Glyma04g13930	5	3	3	3	2	0	1	3	2	1	3	3	4	10
	Glyma.04G147000	Glyma04g20330	1	3	1	2	2	0	0	0	0	0	1	2	10	3
	Glyma.04G150400	Glyma04g21330	2	1	3	1	3	2	6	3	3	2	2	1	56	38
	Glyma.04G138300	Glyma04g28970	4	3	2	2	1	1	1	1	1	0	1	0	2	1
	Glyma.04G195700	Glyma04g37220	4	10	3	6	3	1	3	3	2	1	4	5	10	11
	Glyma.04G196900	Glyma04g37380	14	14	23	16	9	7	14	14	20	13	21	12	11	13
	Glyma.04G219400	Glyma04g39720	11	14	18	13	15	4	14	18	14	7	14	11	33	82
	Glyma.04G232600	Glyma04g41100	1	2	2	2	2	0	1	0	1	1	1	1	3	3
	Glyma.04G242700	Glyma04g42160	14	46	31	22	22	16	26	27	17	15	18	11	20	10
	Glyma.04G247500	Glyma04g42640	2	3	3	4	3	3	3	2	2	1	2	0	2	3
	Glyma.05G049400	Glyma05g03500	3	4	5	6	5	2	3	1	3	2	3	2	4	4
	Glyma.05G071600	Glyma05g06300	0	0	0	0	0	0	0	0	0	0	0	0	0	0
	Glyma.05G073500	Glyma05g06540	1	3	3	3	1	1	2	2	1	1	2	0	3	1
	Glyma.05G119400	Glyma05g24760	3	3	2	3	2	1	1	1	1	0	2	1	3	2
	Glyma.05G144800	Glyma05g27700	5	7	6	7	6	4	5	5	6	4	10	7	13	8
	Glyma.05G147400	Glyma05g28010	6	9	5	7	5	3	4	6	7	3	6	6	8	5
	Glyma.05G147900	Glyma05g28050	4	3	6	5	3	1	2	2	1	1	2	2	3	2
	Glyma.05G155000	Glyma05g28760	4	5	2	2	3	1	2	1	1	1	1	0	2	1
	Glyma.05G155600	Glyma05g28820	11	45	14	25	15	4	10	7	15	13	13	2	37	67
	Glyma.05G166200	Glyma05g29980	1	4	4	4	1	1	2	2	2	1	1	1	2	2
	Glyma.05G169600	Glyma05g30340	8	2	3	3	1	1	2	2	1	0	0	0	1	0
	Glyma.05G194000	Glyma05g32750	2	4	1	2	2	1	1	2	1	1	2	2	2	2
	Glyma.05G239400	Glyma05g34530	3	11	11	6	8	5	7	8	6	3	5	4	2	2
	Glyma.05G235800	Glyma05g34920	1	3	1	1	1	0	1	1	1	0	3	2	0	0
	Glyma.05G217900	Glyma05g36770	3	2	3	2	2	1	3	2	2	1	2	1	2	4
	Glyma.06G016400	Glyma06g01910	7	3	7	9	7	2	4	3	3	2	4	1	8	8
	Glyma.06G042800	Glyma06g04560	0	0	0	0	0	0	0	0	0	0	0	0	0	0
	Glyma.06G043400	Glyma06g04640	36	70	52	36	34	2	9	18	8	4	5	3	43	9
	Glyma.06G045700	Glyma06g04870	1	1	0	0	1	0	0	0	0	0	0	0	4	0
	Glyma.06G055800	Glyma06g05840	4	6	4	3	3	2	3	3	2	1	3	2	2	2
	Glyma.06G058900	Glyma06g06160	2	3	4	4	4	2	3	2	1	1	1	0	1	0
	Glyma.06G068400	Glyma06g07200	10	21	19	16	13	21	36	26	22	13	17	7	19	4
	Glyma.06G076900	Glyma06g08050	10	20	4	5	3	0	1	1	1	0	1	1	6	1
	Glyma.06G095400	Glyma06g09990	8	10	13	12	18	6	13	8	8	5	5	4	7	8
	Glyma.06G098100	Glyma06g10300	2	4	1	2	3	1	3	1	1	1	2	1	2	2
	Glyma.06G101600	Glyma06g10660	2	6	3	6	7	2	3	3	4	1	2	2	12	21
	Glyma.06G101800	Glyma06g10680	13	20	20	17	14	6	10	13	13	9	14	11	9	8
	Glyma.06G106800	Glyma06g11210	2	6	4	4	5	2	2	2	2	1	2	2	1	1
	Glyma.06G115200	Glyma06g12130	4	10	9	5	5	8	6	2	4	3	3	3	4	1
	Glyma.06G120600	Glyma06g12640	12	229	65	54	42	55	115	111	99	80	113	96	67	124
	Glyma.06G126800	Glyma06g13220	0	2	1	1	2	0	1	0	0	0	1	0	1	2
	Glyma.06G132400	Glyma06g13750	7	7	6	5	9	1	2	2	4	2	3	2	6	2
	Glyma.06G146500	Glyma06g15150	21	16	19	15	23	5	13	18	19	9	18	15	31	40
	Glyma.06G168700	Glyma06g17710	4	4	4	4	3	2	3	3	3	3	4	2	4	4
	Glyma.06G181300	Glyma06g19220	0	0	0	0	0	1	1	0	0	0	0	0	0	0
	Glyma.06G197000	Glyma06g21220	0	0	0	0	0	0	0	0	0	0	0	0	0	0
	Glyma.06G197100	Glyma06g21240	0	0	0	0	0	0	0	0	0	0	0	0	0	0
	Glyma.06G197200	Glyma06g21280	0	0	0	0	0	0	0	0	0	0	0	0	0	0
	Glyma.06G213000	Glyma06g23950	2	2	6	6	4	3	7	8	6	5	6	3	26	15
	Glyma.06G270800	Glyma06g42220	0	0	0	0	0	1	0	0	0	0	0	0	0	0
	Glyma.06G318100	Glyma06g47600	6	6	3	4	3	2	4	5	5	3	4	4	8	9
	Glyma.07G004400	Glyma07g00640	0	3	1	0	0	1	1	1	1	1	1	1	4	0
	Glyma.07G020700	Glyma07g02350	5	3	1	2	1	0	1	1	1	0	0	0	1	0
	Glyma.07G022100	Glyma07g02510	0	1	0	0	0	0	0	0	0	0	0	0	3	1
	Glyma.07G026200	Glyma07g02980	0	0	0	0	0	0	0	0	0	0	0	0	0	0
	Glyma.07G032000	Glyma07g03590	6	3	4	3	4	2	5	7	2	2	2	1	3	4
	Glyma.07G034400	Glyma07g03860	5	11	2	4	6	2	4	4	5	3	4	3	22	26
	Glyma.07G060100	Glyma07g06600	2	6	3	3	2	2	2	1	2	1	2	1	7	13
	Glyma.07G071400	Glyma07g07780	3	2	1	2	2	1	2	1	1	0	0	0	2	2
	Glyma.07G071500	Glyma07g07790	1	2	2	0	2	1	1	1	0	0	1	1	0	1
	Glyma.07G071600	Glyma07g07800	0	0	0	0	0	0	1	0	1	0	0	0	0	0
	Glyma.07G072400	Glyma07g07890	0	0	0	0	0	0	0	0	0	0	0	0	0	0
	Glyma.07G077600	Glyma07g08420	5	18	5	8	6	3	4	4	4	2	4	1	9	4
	Glyma.07G189800	Glyma07g30910	8	19	7	9	9	1	1	2	3	1	2	2	7	3
	Glyma.07G190100	Glyma07g30950	11	5	1	8	10	1	3	2	2	1	1	0	3	15
	Glyma.07G235500	Glyma07g36360	4	7	3	3	5	1	1	1	1	1	1	0	2	2
	Glyma.07G247000	Glyma07g37650	0	0	0	0	0	0	0	0	0	0	0	0	0	0
	Glyma.07G247800	Glyma07g37710	0	0	0	0	0	0	0	0	0	0	0	0	0	0
	Glyma.07G251400	Glyma07g38120	2	18	3	2	3	2	1	2	2	1	2	1	3	4
	Glyma.07G265800	Glyma07g39560	9	13	11	10	9	5	8	13	15	8	17	10	13	17
	Glyma.08G002000	Glyma08g00410	0	3	1	1	2	0	1	0	1	1	1	1	3	1
	Glyma.08G024000	Glyma08g02790	2	3	2	3	3	1	4	3	2	1	2	1	3	5
	Glyma.08G043200	Glyma08g04790	2	1	1	0	0	0	0	0	0	0	1	0	0	0
	Glyma.08G046500	Glyma08g05130	6	12	15	6	5	4	5	6	6	3	6	2	1	3
	Glyma.08G059500	Glyma08g06390	4	14	7	6	6	1	0	1	2	1	2	1	4	0
	Glyma.08G074400	Glyma08g07920	3	4	3	3	2	1	2	1	2	1	3	1	5	12
	Glyma.08G088700	Glyma08g09380	0	0	0	0	0	0	0	0	0	0	0	0	0	0
	Glyma.08G098000	Glyma08g10360	2	3	1	1	2	1	1	2	1	1	1	0	1	2
	Glyma.08G101200	Glyma08g10680	9	11	9	10	7	2	7	6	9	4	12	9	20	14
	Glyma.08G103400	Glyma08g10890	4	15	4	6	6	1	1	1	1	0	0	1	2	5
	Glyma.08G104400	Glyma08g10980	17	20	11	14	11	6	7	6	10	5	13	13	13	4
	Glyma.08G104800	Glyma08g11030	4	3	3	4	3	1	2	1	3	2	4	5	5	3
	Glyma.08G112900	Glyma08g11910	5	4	2	3	3	1	2	1	2	1	2	1	2	1
	Glyma.08G127900	Glyma08g13480	5	1	4	2	1	1	1	2	1	0	0	0	1	0
	Glyma.08G134900	Glyma08g14340	3	4	5	3	4	2	2	1	1	1	1	1	5	2
	Glyma.08G183100	Glyma08g19520	10	16	12	9	7	4	4	7	3	1	2	2	11	3
	Glyma.08G185900	Glyma08g19820	3	1	1	2	1	0	2	2	1	0	0	0	1	0
	Glyma.08G192100	Glyma08g20500	3	8	3	3	3	1	2	2	3	1	2	1	4	4
	Glyma.08G195400	Glyma08g20850	0	0	0	0	0	1	0	0	0	0	0	0	0	0
	Glyma.08G207700	Glyma08g22170	5	10	3	4	5	1	1	2	5	3	4	2	29	9
	Glyma.08G216300	Glyma08g23130	0	0	0	0	0	0	0	0	0	0	0	0	0	0
	Glyma.08G221300	Glyma08g23670	3	4	1	2	0	1	1	0	0	0	1	0	4	0
	Glyma.08G243300	Glyma08g26560	0	0	0	0	0	0	0	0	0	0	0	0	0	63
	Glyma.08G252000	Glyma08g27850	4	3	5	4	4	1	1	2	1	1	2	2	6	3
	Glyma.08G253600	Glyma08g28080	2	4	2	2	2	1	3	1	2	1	2	1	2	1
	Glyma.08G259900	Glyma08g29170	0	0	0	0	0	0	0	0	0	0	0	0	0	0
	Glyma.08G284600	Glyma08g39230	1	11	5	7	7	2	3	5	8	4	8	6	2	2
	Glyma.08G298900	Glyma08g41020	4	26	9	14	11	3	9	4	10	5	8	7	9	10
	Glyma.08G348900	Glyma08g46320	0	0	0	0	0	1	1	1	0	0	0	0	0	0
	Glyma.08G350400	Glyma08g46490	0	0	0	0	0	0	1	0	0	0	0	0	0	0
	Glyma.08G351400	Glyma08g46590	2	4	2	2	2	1	2	3	1	1	3	1	1	2
	Glyma.08G352900	Glyma08g46760	0	0	0	0	0	0	0	0	0	0	0	0	0	0
	Glyma.08G356100	Glyma08g47090	3	4	4	3	4	1	2	3	3	2	5	2	13	4
	Glyma.09G010600	Glyma09g01330	6	10	6	7	3	2	3	3	3	2	3	3	8	11
	Glyma.09G019400	Glyma09g02260	3	3	3	6	5	2	4	2	2	1	3	1	4	3
	Glyma.09G032600	Glyma09g03750	4	4	4	4	3	1	3	2	3	2	3	2	14	2
	Glyma.09G056100	Glyma09g06220	10	6	10	9	7	4	5	4	5	4	7	3	8	6
	Glyma.09G116200	Glyma09g19520	1	3	1	1	1	2	1	1	0	0	1	0	0	0
	Glyma.09G139100	Glyma09g25790	0	0	0	0	0	0	1	0	0	0	0	0	0	0
	Glyma.09G139900	Glyma09g25890	0	0	0	0	0	0	0	0	0	0	0	0	0	0
	Glyma.09G140200	Glyma09g25930	0	0	0	0	0	0	0	0	0	0	0	0	0	0
	Glyma.09G142000	Glyma09g26270	2	7	2	2	2	1	2	3	1	1	2	1	2	1
	Glyma.09G145700	Glyma09g26940	0	3	0	0	0	2	1	1	1	0	0	0	4	3
	Glyma.09G229800	Glyma09g36420	5	1	3	2	1	1	3	5	1	0	1	1	1	2
	Glyma.09G242200	Glyma09g37720	6	6	4	5	5	3	7	7	5	3	8	5	6	5
	Glyma.10G025700	Glyma10g03100	1	4	0	1	1	0	0	0	0	0	0	0	2	1
	Glyma.10G028000	Glyma10g03350	16	11	14	19	11	3	6	5	5	3	4	6	6	4
	Glyma.10G032000	Glyma10g03730	3	2	2	3	2	1	2	2	0	0	1	0	2	1
	Glyma.10G064800	Glyma10g07450	9	7	9	6	7	4	6	4	5	3	6	4	9	4
	Glyma.10G075800	Glyma10g08760	0	2	0	0	0	0	0	0	0	0	0	0	18	1
	Glyma.10G102300	Glyma10g18630	0	0	0	0	0	0	0	0	0	0	0	0	0	0
	Glyma.10G117700	Glyma10g22790	1	2	1	1	1	0	1	0	1	0	1	0	0	0
	Glyma.10G132100	Glyma10g26670	0	0	0	0	0	0	0	0	0	0	0	0	0	0
	Glyma.10G135500	Glyma10g27200	0	0	0	0	0	0	0	0	0	0	0	0	0	85
	Glyma.10G135600	Glyma10g27420	0	0	0	0	0	0	0	0	0	0	0	0	0	5
	Glyma.10G136700	Glyma10g27650	1	2	2	2	1	0	1	0	0	0	0	0	1	46
	Glyma.10G150400	Glyma10g29130	0	35	0	0	0	0	0	0	0	0	0	0	9	4
	Glyma.10G154000	Glyma10g29500	5	6	6	7	4	1	2	1	2	1	2	2	6	7
	Glyma.10G169300	Glyma10g31240	8	11	1	19	37	1	1	0	1	0	0	0	1	2
	Glyma.10G169600	Glyma10g31260	24	32	27	56	66	20	32	18	30	17	22	14	35	59
	Glyma.10G199800	Glyma10g34340	4	2	4	5	2	1	3	5	4	2	3	2	3	6
	Glyma.10G200400	Glyma10g34410	0	0	0	0	0	1	0	0	0	0	0	0	0	0
	Glyma.10G220200	Glyma10g36430	1	1	1	0	0	0	0	0	0	0	0	0	0	0
	Glyma.10G220500	Glyma10g36470	0	0	0	0	0	0	0	0	0	0	0	0	0	0
	Glyma.10G224900	Glyma10g36940	8	12	6	8	9	3	4	6	4	1	4	3	24	17
	Glyma.10G229500	Glyma10g37390	2	6	2	1	2	1	1	1	1	0	1	1	3	3
	Glyma.10G236900	Glyma10g38140	5	7	4	5	4	3	4	3	5	3	6	5	6	4
	Glyma.10G238700	Glyma10g38360	0	1	0	0	1	0	1	0	1	1	1	1	4	2
	Glyma.10G255600	Glyma10g40160	7	9	9	7	5	4	6	5	4	4	6	3	9	8
	Glyma.10G290500	Glyma10g43670	0	1	0	0	0	0	0	0	0	0	0	1	0	0
	Glyma.11G052600	Glyma11g05600	6	7	8	10	8	3	8	6	7	5	10	6	14	10
	Glyma.11G054300	Glyma11g05780	0	1	0	1	0	0	0	0	0	0	1	0	2	2
	Glyma.11G069400	Glyma11g07410	11	9	15	15	9	6	10	9	9	5	10	6	12	18
	Glyma.11G090700	Glyma11g09610	7	6	5	5	7	3	2	4	3	3	5	2	5	6
	Glyma.11G181200	Glyma11g18680	1	2	0	1	6	0	1	1	1	1	1	2	5	11
	Glyma.11G154400	Glyma11g21550	19	20	12	10	12	5	9	3	6	3	8	4	10	7
	Glyma.11G154800	Glyma11g21600	2	2	1	1	1	0	1	1	1	0	1	1	1	1
	Glyma.11G227300	Glyma11g34940	9	8	8	6	6	2	5	7	3	2	2	2	16	7
	Glyma.11G250600	Glyma11g37070	9	9	9	8	4	2	4	5	3	2	3	2	13	3
	Glyma.12G051100	Glyma12g05510	23	29	25	31	27	13	24	19	15	7	13	9	49	29
	Glyma.12G103400	Glyma12g11180	0	0	0	0	0	0	0	0	0	0	0	0	0	0
	Glyma.12G115200	Glyma12g13060	0	0	0	0	0	0	0	0	0	0	0	0	0	0
	Glyma.12G128600	Glyma12g15360	10	14	12	11	10	6	9	9	8	5	6	7	6	6
	Glyma.12G196800	Glyma12g32290	7	5	3	3	2	2	2	3	3	1	4	2	8	4
	Glyma.12G230000	Glyma12g35920	11	16	14	10	11	6	8	11	8	4	8	7	11	15
	Glyma.13G097600	Glyma13g00860	10	13	10	9	8	3	4	8	5	3	6	4	7	7
	Glyma.13G086000	Glyma13g02210	1	2	2	1	0	0	1	0	1	0	1	1	2	1
	Glyma.13G064500	Glyma13g05220	5	4	2	2	1	2	2	1	2	1	3	1	3	3
	Glyma.13G036600	Glyma13g09290	1	25	6	7	3	12	26	21	18	16	22	11	3	36
	Glyma.13G149600	Glyma13g21340	5	6	3	3	4	2	4	5	5	2	5	4	7	9
	Glyma.13G154400	Glyma13g22210	4	6	3	4	8	3	2	1	2	1	3	2	1	2
	Glyma.13G166200	Glyma13g23510	1	4	5	4	4	4	12	22	11	8	17	11	8	8
	Glyma.13G209700	Glyma13g28060	6	7	5	6	3	3	4	4	3	2	3	3	7	7
	Glyma.13G211000	Glyma13g28210	0	4	0	2	2	3	2	1	2	1	2	2	1	2
	Glyma.13G214900	Glyma13g28620	10	14	11	9	9	3	2	7	5	3	6	6	8	14
	Glyma.13G218800	Glyma13g29040	3	9	5	5	6	2	2	5	2	1	3	1	5	2
	Glyma.13G219800	Glyma13g29140	11	13	13	8	11	6	9	9	13	6	14	10	15	28
	Glyma.13G220200	Glyma13g29200	3	5	4	2	4	2	4	4	7	2	6	2	3	9
	Glyma.13G224200	Glyma13g29600	0	4	2	2	1	2	2	3	2	0	1	1	1	1
	Glyma.13G246100	Glyma13g31990	0	0	0	0	0	0	0	0	0	0	2	1	0	0
	Glyma.13G269600	Glyma13g34470	11	12	19	13	15	3	8	9	11	4	7	6	18	21
	Glyma.13G314700	Glyma13g39100	1	1	0	1	2	0	0	1	0	0	0	0	0	1
	Glyma.13G326800	Glyma13g40180	5	34	8	8	7	3	4	5	7	4	9	6	19	14
	Glyma.13G360600	Glyma13g43730	5	9	6	10	14	1	7	9	21	11	10	7	6	4
	Glyma.14G009200	Glyma14g01280	0	0	0	0	0	0	0	0	0	0	0	0	0	0
	Glyma.14G036300	Glyma14g04080	5	11	0	0	1	0	0	0	1	0	0	0	4	2
	Glyma.14G044300	Glyma14g04860	5	4	4	5	3	1	3	2	2	1	4	2	3	3
	Glyma.14G073300	Glyma14g08000	0	4	1	3	4	0	0	0	0	0	0	0	2	0
	Glyma.14G073500	Glyma14g08020	1	5	9	12	6	2	3	2	1	0	1	1	1	0
	Glyma.14G086600	Glyma14g09560	5	1	1	1	0	1	0	0	1	0	0	0	5	1
	Glyma.14G098900	Glyma14g11260	4	6	4	5	5	3	6	7	6	3	7	5	3	2
	Glyma.14G105800	Glyma14g12370	4	3	3	3	3	2	3	3	2	0	1	1	1	2
	Glyma.14G116800	Glyma14g14410	7	32	18	15	25	13	14	17	19	8	14	11	26	15
	Glyma.14G136200	Glyma14g17830	0	0	0	0	0	0	0	0	0	0	0	0	0	0
	Glyma.14G167900	Glyma14g33960	1	4	2	2	1	1	0	0	0	1	1	0	0	1
	Glyma.14G179500	Glyma14g35750	18	16	24	20	15	3	13	15	18	10	15	14	12	4
	Glyma.15G004900	Glyma15g00720	1	3	1	1	3	1	1	1	1	0	1	1	2	1
	Glyma.15G013300	Glyma15g01610	15	24	20	23	33	7	20	17	27	16	18	18	17	14
	Glyma.15G022500	Glyma15g02580	1	3	2	2	1	2	2	1	0	1	1	0	1	1
	Glyma.15G046900	Glyma15g05200	8	3	5	5	1	2	2	2	1	0	0	0	2	0
	Glyma.15G049500	Glyma15g05490	14	17	14	13	9	4	9	9	7	2	5	3	11	6
	Glyma.15G055200	Glyma15g06070	2	2	3	1	1	1	1	1	1	2	2	3	3	4
	Glyma.15G092200	Glyma15g09890	5	9	7	5	4	2	3	4	4	3	3	2	6	4
	Glyma.15G092600	Glyma15g09920	11	11	12	9	9	5	9	7	8	4	8	6	11	20
	Glyma.15G093300	Glyma15g10000	2	3	2	3	3	2	1	2	2	1	2	2	4	3
	Glyma.15G098200	Glyma15g10490	10	24	14	14	7	5	5	9	6	4	7	4	8	8
	Glyma.15G101600	Glyma15g10840	0	8	1	2	2	2	2	3	3	1	3	5	2	2
	Glyma.15G101700	Glyma15g10860	2	5	5	4	3	2	3	2	1	2	3	2	4	6
	Glyma.15G115100	Glyma15g12190	8	11	12	13	13	4	5	5	5	3	7	6	29	13
	Glyma.15G227900	Glyma15g36260	0	0	0	0	0	0	0	0	0	0	0	0	0	0
	Glyma.15G242000	Glyma15g38920	2	1	0	1	1	0	0	0	1	0	0	0	2	1
	Glyma.15G242400	Glyma15g38970	0	0	0	0	0	0	0	0	0	0	0	0	1	0
	Glyma.15G274500	Glyma15g43010	0	0	0	0	0	0	0	0	0	0	0	0	0	0
	Glyma.16G050500	Glyma16g05500	27	30	23	21	15	15	14	15	11	9	13	4	15	9
	Glyma.16G063500	Glyma16g06880	0	0	0	0	0	0	0	0	0	0	0	0	1	0
	Glyma.16G063600	Glyma16g06890	3	13	3	4	7	1	1	0	1	0	0	0	2	0
	Glyma.16G071200	Glyma16g07730	1	3	1	2	1	1	1	1	2	0	1	1	4	1
	Glyma.16G096700	Glyma16g19540	7	14	8	9	7	3	3	5	6	3	5	4	7	15
	Glyma.16G123900	Glyma16g23250	14	12	13	10	3	2	8	6	7	3	5	4	7	9
	Glyma.16G138100	Glyma16g25210	6	6	8	9	9	2	2	5	2	1	2	1	5	3
	Glyma.16G177700	Glyma16g29630	0	0	0	0	0	0	0	0	0	0	0	0	0	26
	Glyma.16G202600	Glyma16g32750	0	0	0	0	0	0	0	0	0	0	0	0	0	0
	Glyma.16G202800	Glyma16g32770	0	0	0	0	0	0	0	0	0	0	0	0	0	0
	Glyma.16G202900	Glyma16g32780	0	0	0	0	0	0	0	0	0	0	0	0	0	0
	Glyma.16G203000	Glyma16g32800	0	0	0	0	0	0	0	0	0	0	0	0	0	0
	Glyma.17G008200	Glyma17g01190	5	3	6	7	4	4	12	13	21	11	24	21	6	16
	Glyma.17G017600	Glyma17g02100	2	4	4	3	2	1	2	3	1	2	2	1	3	4
	Glyma.17G019800	Glyma17g02300	5	4	2	3	3	1	1	4	2	1	2	1	3	5
	Glyma.17G022700	Glyma17g02570	6	9	4	4	5	1	1	1	2	1	1	1	3	1
	Glyma.17G022900	Glyma17g02590	5	12	6	5	4	4	6	4	3	2	4	2	4	4
	Glyma.17G026300	Glyma17g02920	0	2	0	0	1	0	0	0	0	0	0	0	0	0
	Glyma.17G062000	Glyma17g06950	10	12	8	5	6	3	4	7	5	2	5	2	6	8
	Glyma.17G078800	Glyma17g08670	1	2	4	6	8	1	2	1	1	0	2	0	3	2
	Glyma.17G116300	Glyma17g12520	0	0	0	0	0	0	1	0	0	0	0	0	0	0
	Glyma.17G131400	Glyma17g14060	5	8	5	3	5	1	3	2	2	2	3	2	4	3
	Glyma.17G167800	Glyma17g18380	7	4	3	5	8	1	1	1	2	1	1	1	9	8
	Glyma.17G211000	Glyma17g31940	3	22	11	8	6	8	5	4	5	5	7	4	18	5
	Glyma.17G220600	Glyma17g33640	2	2	1	2	2	2	1	2	1	0	1	1	2	2
	Glyma.17G225800	Glyma17g34350	6	7	7	6	6	3	4	6	7	3	9	6	6	5
	Glyma.17G237800	Glyma17g35610	41	23	15	11	12	2	3	4	3	3	3	2	19	16
	Glyma.17G238700	Glyma17g35690	17	12	14	13	13	5	8	10	9	4	9	4	14	10
	Glyma.17G247500	Glyma17g36600	5	3	3	2	2	2	3	3	1	1	2	1	2	2
	Glyma.17G251500	Glyma17g36990	1	6	9	7	8	1	2	1	1	0	0	1	2	0
	Glyma.17G251700	Glyma17g37010	1	1	0	1	2	1	0	0	0	0	0	0	0	0
	Glyma.18G005400	Glyma18g00870	18	12	11	11	7	4	4	7	5	3	6	6	18	11
	Glyma.18G006600	Glyma18g00990	4	5	5	5	3	1	2	1	1	0	1	1	8	1
	Glyma.18G141000	Glyma18g20000	3	2	1	2	1	1	0	0	0	0	0	0	0	60
	Glyma.18G160700	Glyma18g33690	0	0	0	0	0	0	0	0	0	0	0	0	0	0
	Glyma.18G160800	Glyma18g33700	0	0	0	0	0	0	0	0	0	0	0	0	0	0
	Glyma.18G161800	Glyma18g33890	0	0	0	0	0	0	0	0	0	0	0	0	0	0
	Glyma.18G161900	Glyma18g33900	0	0	0	0	0	0	0	0	0	0	0	0	0	0
	Glyma.18G162400	Glyma18g33970	0	0	0	0	0	0	0	0	0	0	0	0	0	0
	Glyma.18G162500	Glyma18g33990	0	0	0	0	0	0	0	0	0	0	0	0	0	0
	Glyma.18G162800	Glyma18g34040	0	0	0	0	0	0	0	0	0	0	0	0	0	0
	Glyma.18G164300	Glyma18g35320	0	0	0	0	0	0	0	0	0	0	0	0	0	0
	Glyma.18G164400	Glyma18g35330	0	0	0	0	0	0	0	0	0	0	0	0	0	0
	Glyma.18G164500	Glyma18g35360	0	0	0	0	0	0	0	0	0	0	0	0	0	0
	Glyma.18G164600	Glyma18g35370	2	4	2	2	3	2	3	2	4	1	3	2	2	4
	Glyma.18G168800	Glyma18g36250	0	0	0	0	0	0	0	0	0	0	0	0	0	0
	Glyma.18G168300	Glyma18g36430	0	0	0	0	0	0	0	0	0	0	0	0	0	0
	Glyma.18G227100	Glyma18g46130	5	5	6	4	3	5	3	3	3	2	3	3	4	7
	Glyma.18G265500	Glyma18g50040	7	8	10	9	5	5	7	4	4	4	3	2	7	3
	Glyma.18G274500	Glyma18g50990	0	0	0	0	0	0	0	0	0	0	0	0	0	109
	Glyma.18G274700	Glyma18g51000	5	5	3	2	1	1	1	2	2	1	2	2	1	1
	Glyma.18G274800	Glyma18g51020	3	3	2	2	3	1	3	2	3	2	4	2	4	13
	Glyma.18G274900	Glyma18g51030	0	0	0	0	0	0	0	0	0	0	0	0	0	0
	Glyma.18G275900	Glyma18g51130	2	2	2	2	2	1	2	1	1	1	1	1	3	1
	Glyma.18G286800	Glyma18g52370	0	1	0	0	0	0	0	0	0	0	0	0	0	0
	Glyma.19G005000	Glyma19g00370	2	4	1	1	1	1	2	1	1	1	2	1	4	2
	Glyma.19G048200	Glyma19g06600	0	0	0	0	0	0	0	0	0	0	0	0	0	0
	Glyma.19G048300	Glyma19g06630	0	0	0	0	0	0	0	0	0	0	0	0	0	0
	Glyma.19G048500	Glyma19g06650	0	0	0	0	0	0	0	0	0	0	0	0	0	0
	Glyma.19G048600	Glyma19g06660	0	0	0	0	0	0	0	0	0	0	0	0	0	0
	Glyma.19G048700	Glyma19g06670	0	0	0	0	0	0	0	0	0	0	0	0	0	0
	Glyma.19G048800	Glyma19g06690	0	0	0	0	0	0	0	0	0	0	0	0	0	0
	Glyma.19G049000	Glyma19g06700	0	0	0	0	0	0	0	0	0	0	0	0	0	0
	Glyma.19G068600	Glyma19g12410	4	7	3	5	3	1	2	3	1	1	2	2	10	8
	Glyma.19G077200	Glyma19g22680	2	2	3	5	1	1	1	1	2	2	3	3	3	2
	Glyma.19G100200	Glyma19g27280	24	38	24	22	19	18	13	16	14	7	13	6	18	9
	Glyma.19G119400	Glyma19g29760	4	13	5	5	4	4	4	2	4	2	8	4	5	6
	Glyma.19G129600	Glyma19g30990	1	7	3	5	4	2	3	2	2	2	2	1	1	3
	Glyma.19G154800	Glyma19g33720	1	4	3	1	1	1	2	2	1	0	1	1	3	4
	Glyma.19G158300	Glyma19g34080	3	3	2	3	3	1	1	2	2	2	2	3	2	2
	Glyma.19G161300	Glyma19g34400	8	4	3	3	1	3	3	5	1	1	1	0	2	2
	Glyma.19G162400	Glyma19g34520	3	4	4	3	3	1	3	5	3	1	3	2	14	7
	Glyma.19G206800	Glyma19g39420	22	11	14	15	10	4	5	11	8	4	8	4	5	3
	Glyma.19G231000	Glyma19g41900	0	0	1	1	0	0	1	0	0	0	0	1	10	3
	Glyma.19G246800	Glyma19g43610	2	2	2	2	1	2	4	3	4	2	4	2	1	2
	Glyma.19G252100	Glyma19g44130	5	19	8	11	18	2	7	8	3	2	4	3	10	21
	Glyma.19G256900	Glyma19g44590	0	0	0	0	0	0	0	0	0	0	0	0	0	0
	Glyma.20G042200	Glyma20g08260	4	12	3	4	4	1	0	0	1	1	1	1	4	1
	Glyma.20G045100	Glyma20g08730	8	6	5	2	5	1	4	5	5	2	2	0	3	3
	Glyma.20G073200	Glyma20g17640	0	0	0	0	0	0	0	0	0	0	0	0	0	0
	Glyma.20G098700	Glyma20g23120	0	0	0	0	0	0	0	0	0	1	1	0	5	0
	Glyma.20G105000	Glyma20g23880	5	7	7	6	4	2	4	5	5	3	6	4	7	4
	Glyma.20G142600	Glyma20g28060	0	0	0	0	0	0	0	0	0	0	0	0	0	0
	Glyma.20G157500	Glyma20g29670	1	2	1	3	0	1	1	2	1	1	2	0	1	1
	Glyma.20G166900	Glyma20g30660	6	17	7	8	7	2	4	7	3	1	1	2	17	3
	Glyma.20G220300	Glyma20g36240	0	0	0	0	0	0	0	0	0	0	0	0	0	0

## Sheet: In at least one tissue 
	Hit	Phytozome ID	young_leaf	flower	one cm pod	pod shell 10DAF	pod shell 14DAF	seed 10DAF	seed 14DAF	seed 21DAF	seed 25DAF	seed 28DAF	seed 35DAF	seed 42DAF	root	nodule
UBA	Glyma.14G196800	Glyma14g37610	8	6	8	11	7	3	5	7	5	3	5	5	11	7
	Glyma.18G058900	Glyma18g06620	17	23	15	16	8	4	10	17	8	4	8	3	21	15
UBC	Glyma.01G043600	Glyma01g05080	0	0	0	0	0	0	0	0	0	0	0	1	1	0
	Glyma.02G020000	Glyma02g02400	6	42	18	25	85	3	6	4	4	4	5	5	5	4
	Glyma.02G236900	Glyma02g40330	35	36	29	31	25	20	26	25	20	9	19	12	47	30
	Glyma.03G004200	Glyma03g00650	12	7	12	11	6	7	7	6	5	3	5	3	11	9
	Glyma.03G255400	Glyma03g41630	24	53	26	20	15	15	15	22	12	8	17	11	42	68
	Glyma.04G173300	Glyma04g34170	55	92	94	67	67	18	29	34	30	23	43	33	194	70
	Glyma.04G199200	Glyma04g37620	13	13	12	11	11	7	8	12	8	4	10	9	16	20
	Glyma.04G238800	Glyma04g41750	29	94	64	88	101	38	90	46	126	79	138	75	161	132
	Glyma.05G028800	Glyma05g01270	47	46	50	60	54	26	33	26	28	15	16	12	76	57
	Glyma.05G035700	Glyma05g01980	3	1	4	3	3	2	2	1	2	1	2	1	1	2
	Glyma.05G209400	Glyma05g37650	2	4	3	4	3	4	6	6	7	5	13	4	4	2
	Glyma.06G082900	Glyma06g08720	16	21	20	19	17	11	13	13	7	5	6	4	21	12
	Glyma.06G124900	Glyma06g13020	60	139	107	128	146	37	74	53	60	28	39	34	200	180
	Glyma.06G166300	Glyma06g17470	13	16	14	9	16	5	10	10	8	5	13	11	15	9
	Glyma.06G230300	Glyma06g33840	11	12	12	13	11	9	13	7	4	2	3	2	13	12
	Glyma.07G046200	Glyma07g05170	8	15	8	10	9	7	6	4	5	5	10	5	14	8
	Glyma.07G069300	Glyma07g07540	3	7	4	4	5	2	1	2	2	1	2	0	6	3
	Glyma.07G196500	Glyma07g31630	1	3	2	2	3	0	1	1	1	0	1	1	5	2
	Glyma.07G240600	Glyma07g36950	7	14	7	5	7	4	5	7	9	4	17	8	5	8
	Glyma.08G016100	Glyma08g01940	7	5	6	8	3	2	7	8	4	2	6	2	5	5
	Glyma.08G267400	Glyma08g35600	3	2	5	4	4	2	2	2	0	1	1	1	0	1
	Glyma.08G297300	Glyma08g40860	14	21	21	16	23	14	11	7	6	4	10	5	17	12
	Glyma.09G036300	Glyma09g04090	2	2	3	3	6	2	3	4	6	3	6	7	8	13
	Glyma.09G257800	Glyma09g39370	6	20	6	5	6	3	3	3	2	1	1	1	15	19
	Glyma.09G273100	Glyma09g40960	286	368	374	302	260	80	149	236	233	128	262	196	364	150
	Glyma.10G096200	Glyma10g18310	10	25	18	15	13	18	11	9	5	5	5	4	23	20
	Glyma.10G212200	Glyma10g35630	6	24	4	2	4	1	1	4	2	1	3	2	12	8
	Glyma.10G282000	Glyma10g42850	3	6	2	3	2	1	1	2	1	1	3	1	4	2
	Glyma.11G095700	Glyma11g10140	16	3	8	7	3	5	8	7	2	1	1	0	3	1
	Glyma.11G107800	Glyma11g11520	0	2	2	3	7	0	1	3	1	2	0	1	3	0
	Glyma.11G199400	Glyma11g31410	7	22	7	7	12	5	7	5	6	3	6	4	21	13
	Glyma.12G021800	Glyma12g02460	21	6	14	9	2	7	9	8	4	1	1	0	4	1
	Glyma.12G032800	Glyma12g03670	1	19	1	4	5	0	0	0	1	1	1	0	11	1
	Glyma.12G224200	Glyma12g35270	1	3	1	2	2	1	2	2	2	1	2	2	4	5
	Glyma.12G228900	Glyma12g35790	6	17	9	8	9	5	5	4	5	3	3	4	27	42
	Glyma.13G040500	Glyma13g08480	10	14	15	13	17	5	4	1	3	1	4	2	20	20
	Glyma.13G179600	Glyma13g24810	2	14	5	4	4	1	1	2	3	2	8	7	13	10
	Glyma.13G239100	Glyma13g31290	1	5	1	1	1	0	1	1	0	0	1	1	9	4
	Glyma.13G270800	Glyma13g34600	33	42	38	40	44	28	26	15	18	9	17	10	46	50
	Glyma.13G277400	Glyma13g35250	1	4	1	2	2	1	3	2	1	1	2	1	3	3
	Glyma.14G124300	Glyma14g29120	11	25	13	22	32	5	10	8	8	3	7	3	30	24
	Glyma.14G205700	Glyma14g38620	34	47	40	47	39	28	35	26	25	19	21	18	81	47
	Glyma.15G074200	Glyma15g08040	1	2	1	1	1	0	0	0	0	0	0	0	3	1
	Glyma.15G141200	Glyma15g15100	9	9	6	5	9	2	6	8	5	4	6	7	11	15
	Glyma.16G014400	Glyma16g01680	6	8	6	6	3	6	5	2	3	2	5	3	6	3
	Glyma.16G035000	Glyma16g03940	8	22	6	5	3	4	4	3	1	2	3	1	7	4
	Glyma.16G103100	Glyma16g17760	0	0	0	1	0	0	0	0	0	0	0	0	0	0
	Glyma.17G032800	Glyma17g03610	6	30	10	13	11	4	8	5	11	4	10	6	9	6
	Glyma.17G034300	Glyma17g03790	1	0	0	0	0	2	2	4	2	1	1	1	1	17
	Glyma.17G091700	Glyma17g09940	3	1	1	2	1	1	1	1	1	1	2	1	3	2
	Glyma.17G098000	Glyma17g10640	23	20	14	18	18	9	10	8	8	5	7	5	36	22
	Glyma.17G169700	Glyma17g18570	30	34	24	32	36	12	27	14	23	11	16	9	95	77
	Glyma.18G051400	Glyma18g05770	6	12	8	6	6	4	5	6	3	1	4	2	16	17
	Glyma.18G124600	Glyma18g16160	19	35	25	20	26	13	14	13	15	8	17	13	41	35
	Glyma.18G216000	Glyma18g44850	303	340	295	282	291	89	152	157	130	72	116	69	216	119
	Glyma.18G234800	Glyma18g46940	10	20	8	9	11	5	4	4	2	2	3	2	22	12
	Glyma.19G072800	Glyma19g21400	17	18	13	15	10	9	8	6	7	3	5	2	12	7
	Glyma.19G121700	Glyma19g30120	11	16	17	13	11	7	6	8	7	3	7	5	18	13
	Glyma.19G253000	Glyma19g44230	23	34	21	17	19	12	11	9	6	4	7	6	28	21
	Glyma.12G161200	Glyma20g10030	15	18	13	13	15	14	10	7	4	2	5	2	11	14
	Glyma.20G107300	Glyma20g24150	5	6	4	3	2	1	2	3	2	1	3	1	5	3
	Glyma.20G178900	Glyma20g31920	10	9	9	10	9	2	4	6	3	2	3	3	13	5
RING	Glyma.10G101400	Glyma0024s00230	10	5	9	12	7	2	6	11	7	4	7	4	7	105
	Glyma.01G017300	Glyma01g02140	0	0	1	1	1	0	0	0	1	0	0	0	0	0
	Glyma.01G019300	Glyma01g02340	4	9	8	7	4	1	2	2	1	1	1	0	6	5
	Glyma.01G029500	Glyma01g03600	2	4	2	3	2	2	2	1	2	1	4	1	9	2
	Glyma.01G032200	Glyma01g03900	2	1	1	1	1	0	1	3	1	0	2	1	1	0
	Glyma.01G048700	Glyma01g05880	1	5	4	6	5	1	2	2	3	2	5	4	12	1
	Glyma.01G050400	Glyma01g06060	10	10	12	7	5	5	5	4	3	1	3	1	9	4
	Glyma.01G095300	Glyma01g10600	0	2	6	4	2	1	1	0	0	0	0	0	0	3
	Glyma.01G095600	Glyma01g11110	0	0	0	0	1	0	0	0	0	0	0	0	0	0
	Glyma.01G097900	Glyma01g23870	1	4	4	2	2	1	2	1	1	1	1	1	2	0
	Glyma.01G107700	Glyma01g26670	1	1	2	1	1	1	1	1	0	0	0	1	0	0
	Glyma.01G146500	Glyma01g34830	0	5	1	0	0	0	0	0	0	0	0	0	5	0
	Glyma.01G151700	Glyma01g35490	3	2	2	3	2	0	2	3	2	1	1	1	2	0
	Glyma.01G157400	Glyma01g36160	10	17	8	8	5	5	5	6	5	4	5	3	3	1
	Glyma.01G162900	Glyma01g36760	4	3	4	3	4	4	3	3	5	2	4	3	3	6
	Glyma.01G178600	Glyma01g38510	5	10	13	15	12	5	8	5	9	6	11	6	16	13
	Glyma.01G179800	Glyma01g38640	3	5	3	3	3	1	1	1	1	1	2	1	3	2
	Glyma.01G203300	Glyma01g41180	3	5	3	2	2	2	4	6	9	7	11	12	7	6
	Glyma.01G217300	Glyma01g42630	7	8	9	5	5	2	3	5	4	3	4	4	9	8
	Glyma.01G219800	Glyma01g42890	5	4	3	2	2	1	1	2	1	0	2	1	4	2
	Glyma.01G221300	Glyma01g43020	8	11	13	11	17	7	6	6	6	5	7	8	5	1
	Glyma.01G228500	Glyma01g43860	4	7	5	3	4	3	3	4	2	1	3	2	5	1
	Glyma.01G234300	Glyma01g44460	4	8	4	4	2	3	3	4	3	2	4	3	5	3
	Glyma.01G238200	Glyma01g44870	7	9	6	7	3	2	4	3	4	2	3	2	7	3
	Glyma.02G013500	Glyma02g01680	8	3	3	2	0	1	1	2	1	0	1	0	2	1
	Glyma.02G016800	Glyma02g02040	1	0	0	0	0	0	0	0	1	1	1	0	0	0
	Glyma.02G033200	Glyma02g03780	1	1	0	0	1	0	0	1	1	0	1	0	1	0
	Glyma.02G035800	Glyma02g04070	3	5	4	2	1	2	2	2	2	1	4	2	14	6
	Glyma.02G059900	Glyma02g06720	0	3	1	1	0	0	1	0	0	0	1	1	3	7
	Glyma.02G071200	Glyma02g07820	0	5	0	0	0	0	0	0	0	0	0	0	0	0
	Glyma.02G080900	Glyma02g08920	11	6	12	15	14	4	3	3	2	2	3	3	26	1
	Glyma.02G085200	Glyma02g09360	9	11	9	7	8	8	10	10	13	7	14	12	17	12
	Glyma.02G103800	Glyma02g11570	8	14	6	7	7	4	8	11	9	6	13	8	13	9
	Glyma.02G108300	Glyma02g12050	7	30	16	16	12	7	11	11	20	14	29	21	22	42
	Glyma.02G109200	Glyma02g12150	4	3	4	5	4	2	3	2	2	1	2	1	2	2
	Glyma.02G141500	Glyma02g15980	2	4	1	3	0	2	2	3	3	2	5	3	1	1
	Glyma.02G146500	Glyma02g16540	17	20	22	20	8	8	12	14	10	4	11	7	15	16
	Glyma.02G149800	Glyma02g16860	5	5	5	5	5	3	3	3	2	1	2	2	3	4
	Glyma.02G150400	Glyma02g16940	2	2	4	2	0	2	3	4	3	2	5	4	1	3
	Glyma.02G161600	Glyma02g22760	7	4	17	18	9	6	8	8	5	3	5	2	5	23
	Glyma.02G194400	Glyma02g35090	0	1	0	0	0	0	0	0	0	0	0	0	6	0
	Glyma.02G202400	Glyma02g36360	25	18	26	18	18	9	14	16	15	10	18	18	20	18
	Glyma.02G205800	Glyma02g36720	1	0	0	0	0	0	0	0	0	0	0	0	5	1
	Glyma.02G210700	Glyma02g37340	1	0	1	1	0	0	0	0	0	0	0	0	8	16
	Glyma.02G218200	Glyma02g38270	0	2	2	2	2	0	0	0	0	0	0	0	3	3
	Glyma.02G219200	Glyma02g38370	1	2	1	1	0	1	1	1	1	0	1	1	1	0
	Glyma.02G223600	Glyma02g38860	4	7	7	4	5	2	3	1	2	2	4	5	5	0
	Glyma.02G228800	Glyma02g39400	0	0	1	0	0	0	0	0	0	0	0	0	0	0
	Glyma.02G251800	Glyma02g41920	0	1	1	4	6	0	0	0	1	0	1	0	1	2
	Glyma.02G253000	Glyma02g42020	3	1	6	8	5	1	1	2	3	2	4	4	4	2
	Glyma.02G264800	Glyma02g43250	1	3	2	3	2	0	2	2	3	1	2	2	2	1
	Glyma.02G267800	Glyma02g43540	3	2	1	2	2	2	1	1	2	1	3	3	2	4
	Glyma.02G276700	Glyma02g44470	5	6	5	7	7	2	3	3	5	3	5	5	9	7
	Glyma.02G291200	Glyma02g46060	0	5	0	0	0	2	1	2	3	4	1	0	0	0
	Glyma.02G295400	Glyma02g46490	3	3	3	3	2	1	2	2	1	1	1	1	2	2
	Glyma.02G296200	Glyma02g46570	2	2	2	2	0	1	2	1	1	1	1	0	1	1
	Glyma.02G302400	Glyma02g47200	1	13	1	1	1	0	0	0	0	0	0	0	1	0
	Glyma.02G309100	Glyma02g47920	7	3	4	3	2	3	7	6	3	1	2	0	2	2
	Glyma.02G310000	Glyma02g48010	1	2	1	1	1	1	0	1	0	0	1	0	1	3
	Glyma.03G013900	Glyma03g01590	0	35	0	0	0	0	0	0	0	0	0	0	0	0
	Glyma.03G060000	Glyma03g08250	0	2	0	1	0	3	1	1	1	1	1	1	2	0
	Glyma.03G080300	Glyma03g13060	6	7	6	7	5	4	5	4	3	2	5	2	7	4
	Glyma.03G079200	Glyma03g14040	3	6	6	5	7	1	0	0	0	0	1	0	9	1
	Glyma.03G103800	Glyma03g24930	2	4	5	2	1	0	1	0	3	1	1	1	3	0
	Glyma.03G104400	Glyma03g24990	2	3	3	3	2	1	1	1	1	1	2	1	4	3
	Glyma.03G110700	Glyma03g26160	9	7	7	7	4	3	6	4	2	1	4	4	9	10
	Glyma.03G120200	Glyma03g27500	1	3	2	2	1	1	2	3	2	1	1	2	2	3
	Glyma.03G124900	Glyma03g28040	2	1	1	1	0	0	2	4	1	0	1	0	1	0
	Glyma.03G145700	Glyma03g30190	11	8	11	12	15	6	9	10	10	5	11	10	15	23
	Glyma.03G159500	Glyma03g31610	3	2	2	2	1	1	1	2	3	1	2	1	0	0
	Glyma.03G179300	Glyma03g33670	2	12	5	5	4	1	3	3	4	3	8	5	9	2
	Glyma.03G180200	Glyma03g33750	1	5	2	2	3	4	6	10	3	1	3	1	2	0
	Glyma.03G180500	Glyma03g33770	5	8	6	7	6	1	4	2	4	1	4	3	11	85
	Glyma.03G181800	Glyma03g33900	3	4	3	3	1	3	2	2	3	2	6	4	3	1
	Glyma.03G184600	Glyma03g34180	9	7	7	6	2	2	4	4	3	1	3	2	11	10
	Glyma.03G203400	Glyma03g36170	0	0	0	0	1	0	0	0	0	0	0	0	7	0
	Glyma.03G214100	Glyma03g37210	0	4	1	0	0	1	2	1	2	1	1	2	6	0
	Glyma.03G215500	Glyma03g37360	1	1	1	1	0	1	0	0	0	0	0	0	2	0
	Glyma.03G215600	Glyma03g37370	4	0	1	1	0	0	1	0	0	0	0	0	1	0
	Glyma.03G239900	Glyma03g39970	2	3	3	3	4	0	2	1	2	1	1	1	8	2
	Glyma.03G257700	Glyma03g41860	16	23	15	12	6	3	4	7	5	3	6	4	18	4
	Glyma.03G263000	Glyma03g42390	0	2	0	0	0	0	0	0	0	0	0	0	1	0
	Glyma.04G009100	Glyma04g01110	5	3	2	3	1	1	2	2	1	0	1	0	3	0
	Glyma.04G015200	Glyma04g01680	2	3	2	2	4	4	1	1	1	1	0	1	5	1
	Glyma.04G021200	Glyma04g02340	2	7	1	1	1	0	2	1	5	3	6	3	1	6
	Glyma.04G034500	Glyma04g03680	4	7	8	10	17	5	5	3	6	5	9	10	8	15
	Glyma.04G039700	Glyma04g04210	1	1	2	3	2	1	2	1	3	3	5	4	2	1
	Glyma.04G039800	Glyma04g04220	2	3	3	2	2	1	2	2	1	1	2	1	3	2
	Glyma.04G046200	Glyma04g04880	8	38	13	12	31	3	4	5	8	6	7	5	26	3
	Glyma.04G062400	Glyma04g06630	9	11	7	6	2	3	3	4	3	1	4	3	7	4
	Glyma.04G063700	Glyma04g06770	1	2	1	1	3	1	1	1	0	0	1	1	1	1
	Glyma.04G063800	Glyma04g06780	1	2	1	1	1	0	0	1	3	4	3	1	4	1
	Glyma.04G067900	Glyma04g07220	33	30	27	32	31	8	12	24	12	8	11	7	53	9
	Glyma.04G084500	Glyma04g08950	0	0	0	0	0	0	0	0	0	0	0	0	1	0
	Glyma.04G091400	Glyma04g09690	4	5	4	4	6	2	5	7	4	2	2	2	5	1
	Glyma.04G098100	Glyma04g10610	1	2	1	2	0	0	0	1	1	1	2	2	8	0
	Glyma.04G125600	Glyma04g15130	6	5	4	4	3	1	2	1	1	1	2	1	4	2
	Glyma.04G128100	Glyma04g15820	2	4	4	2	3	5	3	2	1	1	1	1	3	1
	Glyma.04G134700	Glyma04g16980	5	4	3	3	2	2	3	3	3	1	3	2	7	5
	Glyma.04G153400	Glyma04g23110	0	3	1	6	15	0	0	0	0	0	0	0	0	0
	Glyma.04G153500	Glyma04g23120	0	20	0	0	0	0	0	0	1	0	0	0	0	0
	Glyma.04G153700	Glyma04g23530	1	9	8	6	1	0	0	0	1	4	3	1	5	0
	Glyma.04G179800	Glyma04g35060	0	1	1	1	1	2	2	3	7	5	12	6	3	3
	Glyma.04G182100	Glyma04g35340	3	3	7	5	5	2	2	6	5	2	4	3	3	6
	Glyma.04G189900	Glyma04g36400	8	10	12	11	15	3	5	13	10	5	14	8	5	8
	Glyma.04G211000	Glyma04g38830	5	12	4	4	3	2	1	2	2	1	2	1	10	3
	Glyma.04G214800	Glyma04g39280	1	0	0	0	0	0	0	0	0	0	0	0	0	0
	Glyma.04G215600	Glyma04g39360	0	5	0	1	2	2	2	1	1	1	1	1	2	2
	Glyma.04G220000	Glyma04g39780	1	3	3	2	1	1	2	1	1	0	1	1	2	3
	Glyma.04G224200	Glyma04g40220	11	14	14	7	7	3	5	5	7	3	5	4	12	11
	Glyma.04G235700	Glyma04g41410	8	11	7	8	7	2	4	3	4	3	8	7	4	6
	Glyma.04G236500	Glyma04g41500	5	6	3	4	2	2	2	2	2	1	3	2	7	3
	Glyma.04G249100	Glyma04g42810	0	0	0	0	0	0	0	0	0	0	0	0	1	0
	Glyma.04G251600	Glyma04g43060	1	1	1	1	2	0	0	0	0	0	0	0	3	0
	Glyma.04G253800	Glyma04g43310	6	6	5	4	3	2	2	4	3	1	3	1	4	3
	Glyma.04G255000	Glyma04g43430	8	12	5	4	6	6	6	7	6	3	6	4	12	8
	Glyma.05G025200	Glyma05g00900	2	3	3	3	1	1	1	0	1	0	0	0	7	1
	Glyma.05G034700	Glyma05g01870	2	2	1	1	1	0	0	0	0	0	0	0	2	0
	Glyma.05G035800	Glyma05g01990	1	0	1	3	2	0	0	0	0	0	0	0	0	0
	Glyma.05G037000	Glyma05g02130	3	3	2	2	1	1	1	2	2	1	3	2	1	1
	Glyma.05G048800	Glyma05g03430	9	5	8	9	11	6	10	10	8	4	4	5	18	17
	Glyma.05G068400	Glyma05g05780	9	10	14	18	19	6	10	11	14	7	12	12	17	11
	Glyma.05G013200	Glyma05g07960	2	5	2	2	2	3	2	2	2	1	2	2	4	5
	Glyma.05G010700	Glyma05g08220	1	4	2	2	2	1	1	2	1	1	1	0	3	2
	Glyma.05G112600	Glyma05g23770	6	7	5	5	3	2	3	4	5	3	6	3	10	8
	Glyma.05G115700	Glyma05g24230	5	14	6	4	7	4	5	5	4	2	3	2	16	8
	Glyma.05G160000	Glyma05g29240	0	0	1	1	0	0	0	0	0	0	0	0	0	0
	Glyma.05G175400	Glyma05g30920	1	2	0	2	5	0	0	0	0	0	0	1	0	8
	Glyma.05G182000	Glyma05g31570	2	2	2	2	1	0	0	0	0	0	0	0	0	0
	Glyma.05G182200	Glyma05g31600	2	4	4	4	2	1	1	2	1	1	1	1	9	3
	Glyma.05G187300	Glyma05g32100	41	33	46	48	43	14	11	17	16	11	18	10	55	23
	Glyma.05G188900	Glyma05g32240	0	0	0	0	0	0	0	0	0	0	0	0	1	0
	Glyma.05G193500	Glyma05g32700	4	8	6	10	6	1	1	2	0	0	1	1	4	6
	Glyma.05G198100	Glyma05g33220	7	4	7	4	2	2	4	4	2	2	3	2	4	2
	Glyma.05G241900	Glyma05g34270	26	7	14	15	12	4	7	6	8	2	5	1	15	11
	Glyma.05G238900	Glyma05g34580	8	13	12	10	12	3	7	8	6	4	5	4	16	14
	Glyma.05G237500	Glyma05g34730	1	1	0	0	0	0	0	0	0	0	1	0	0	23
	Glyma.05G218700	Glyma05g36680	0	2	0	0	1	0	0	1	0	1	0	1	0	0
	Glyma.05G217000	Glyma05g36870	3	8	7	6	2	0	1	0	0	0	0	0	20	2
	Glyma.05G210000	Glyma05g37580	2	2	6	4	3	3	2	0	3	1	2	1	2	1
	Glyma.05G205800	Glyma05g38000	0	48	0	0	0	0	0	0	0	0	0	0	0	1
	Glyma.06G009000	Glyma06g01130	8	5	5	5	3	2	2	3	2	1	1	0	7	4
	Glyma.06G015200	Glyma06g01770	6	5	3	2	5	2	3	3	2	1	1	2	12	1
	Glyma.06G021400	Glyma06g02390	1	4	2	1	1	3	5	6	6	4	5	4	0	1
	Glyma.06G034500	Glyma06g03760	4	7	3	5	13	5	5	4	3	1	3	2	4	6
	Glyma.06G041000	Glyma06g04410	5	8	8	6	5	2	4	7	4	2	8	5	5	4
	Glyma.06G047000	Glyma06g04980	24	74	35	40	28	6	9	17	11	4	21	22	12	1
	Glyma.06G063400	Glyma06g06720	7	9	5	5	2	2	3	3	3	2	4	2	7	3
	Glyma.06G064900	Glyma06g06860	1	2	1	2	3	0	1	0	1	1	2	0	2	1
	Glyma.06G065000	Glyma06g06870	2	3	3	2	1	0	0	1	3	6	4	1	12	1
	Glyma.06G069600	Glyma06g07320	20	19	16	28	34	4	7	12	10	6	11	5	37	11
	Glyma.06G074300	Glyma06g07800	5	8	4	7	6	1	1	4	1	1	2	4	35	2
	Glyma.06G076600	Glyma06g08030	2	5	2	1	1	1	1	1	1	0	0	0	5	1
	Glyma.06G084800	Glyma06g08930	0	1	0	0	1	0	0	0	0	0	0	0	4	0
	Glyma.06G086100	Glyma06g09040	1	2	0	0	1	0	0	0	0	0	0	0	4	0
	Glyma.06G099800	Glyma06g10460	0	1	1	1	1	0	0	0	1	1	1	1	5	0
	Glyma.06G108500	Glyma06g11370	4	5	4	3	2	2	2	3	2	1	3	1	4	3
	Glyma.06G116800	Glyma06g12310	2	3	4	3	3	2	2	5	1	1	3	2	5	3
	Glyma.06G127300	Glyma06g13270	3	6	3	2	5	0	0	0	0	0	0	0	4	1
	Glyma.06G127800	Glyma06g13330	4	4	4	4	2	1	2	2	2	1	2	1	4	2
	Glyma.06G129000	Glyma06g13440	8	22	19	18	14	3	6	6	11	8	22	15	13	17
	Glyma.06G140600	Glyma06g14590	8	9	8	7	7	2	5	3	6	2	6	3	8	7
	Glyma.06G143100	Glyma06g14830	2	5	4	3	8	1	1	0	0	0	1	0	1	0
	Glyma.06G145900	Glyma06g15090	3	5	3	3	2	1	2	2	1	1	1	1	3	10
	Glyma.06G150400	Glyma06g15550	0	8	3	5	8	7	7	5	4	3	1	1	9	10
	Glyma.06G175700	Glyma06g18500	5	7	8	9	16	3	5	5	6	3	6	3	7	16
	Glyma.06G183600	Glyma06g19520	0	2	0	0	1	0	2	0	0	0	0	0	3	0
	Glyma.06G185000	Glyma06g19680	0	1	1	1	1	1	1	1	2	1	3	2	2	2
	Glyma.06G196600	Glyma06g21160	3	3	1	1	1	1	1	1	1	1	1	0	2	1
	Glyma.06G225400	Glyma06g30850	0	0	0	0	0	0	0	0	0	0	0	0	1	0
	Glyma.06G225500	Glyma06g30860	2	10	14	10	1	0	0	1	3	6	6	2	8	1
	Glyma.06G234300	Glyma06g34970	6	6	6	5	2	2	4	3	2	2	3	2	7	6
	Glyma.06G272400	Glyma06g42450	0	2	1	2	2	0	0	1	0	0	1	0	2	0
	Glyma.06G284600	Glyma06g43730	0	1	0	0	0	0	0	0	0	0	0	0	0	0
	Glyma.06G290800	Glyma06g44530	2	2	1	1	1	1	2	1	1	0	1	1	4	2
	Glyma.06G293400	Glyma06g45850	3	47	19	15	18	11	7	3	5	3	11	8	3	0
	Glyma.06G303600	Glyma06g45990	13	15	15	16	21	18	11	9	6	4	7	6	17	36
	Glyma.06G310600	Glyma06g46730	0	2	2	3	0	1	1	0	0	1	2	1	1	0
	Glyma.06G313000	Glyma06g47010	7	5	4	4	2	2	3	4	2	1	3	1	6	4
	Glyma.06G316600	Glyma06g47400	7	15	6	6	6	2	5	6	4	4	5	5	11	8
	Glyma.06G319800	Glyma06g47790	0	0	0	0	0	0	1	0	0	0	0	0	0	0
	Glyma.07G046400	Glyma07g05190	1	1	0	1	1	1	0	0	0	0	0	0	0	0
	Glyma.07G049700	Glyma07g05560	1	2	1	1	1	1	1	1	1	1	1	1	2	1
	Glyma.07G056000	Glyma07g06190	4	4	2	3	1	1	2	2	2	1	1	1	2	2
	Glyma.07G062800	Glyma07g06850	0	1	1	0	0	0	1	5	1	0	0	0	1	5
	Glyma.07G073600	Glyma07g08020	0	17	0	0	0	0	0	0	0	0	0	0	0	0
	Glyma.07G078800	Glyma07g08560	0	1	0	0	0	0	0	0	0	0	0	0	0	0
	Glyma.07G093700	Glyma07g10400	2	4	2	1	1	1	2	2	2	1	1	1	2	3
	Glyma.07G097700	Glyma07g10930	5	4	6	6	5	3	4	4	4	4	6	4	6	1
	Glyma.07G120300	Glyma07g12990	1	2	1	1	0	0	1	1	1	1	1	1	0	0
	Glyma.07G119500	Glyma07g13120	2	4	3	4	2	1	1	2	1	1	1	1	4	2
	Glyma.07G142300	Glyma07g17130	4	3	5	2	5	2	2	2	1	0	1	1	8	1
	Glyma.07G148900	Glyma07g18080	1	6	2	1	1	1	2	2	1	1	1	0	2	0
	Glyma.07G150500	Glyma07g18240	2	2	1	0	0	2	2	6	2	2	1	1	0	0
	Glyma.07G159000	Glyma07g19720	1	0	0	1	0	0	0	0	0	0	0	0	0	0
	Glyma.07G170200	Glyma07g26470	8	16	10	9	7	2	5	5	8	3	9	7	15	17
	Glyma.07G195400	Glyma07g31510	1	3	2	2	1	2	2	1	4	1	4	3	1	2
	Glyma.07G196000	Glyma07g31580	3	21	7	5	8	6	6	6	9	6	4	2	5	6
	Glyma.07G214600	Glyma07g33770	6	12	7	8	7	4	6	7	4	3	5	3	11	6
	Glyma.07G215200	Glyma07g33840	8	14	9	10	11	3	7	8	7	4	8	8	16	9
	Glyma.07G245400	Glyma07g37470	0	1	0	1	0	0	0	2	1	0	1	0	0	1
	Glyma.07G253800	Glyma07g38400	1	2	2	1	0	1	0	0	1	0	1	1	2	2
	Glyma.07G257200	Glyma07g38670	1	4	9	9	9	2	3	4	1	1	1	1	4	1
	Glyma.07G264100	Glyma07g39410	4	1	2	3	1	1	1	3	3	1	2	3	3	0
	Glyma.07G270000	Glyma07g40030	1	0	1	0	0	3	3	4	1	0	1	0	0	0
	Glyma.08G012700	Glyma08g01580	0	51	0	0	0	0	0	0	0	0	0	0	0	7
	Glyma.08G016300	Glyma08g01960	1	6	3	2	2	3	3	3	3	2	2	2	8	6
	Glyma.08G016700	Glyma08g02000	4	5	6	6	5	2	3	3	3	1	2	1	2	2
	Glyma.08G022900	Glyma08g02670	1	3	1	2	1	0	0	0	0	0	1	0	6	1
	Glyma.08G024800	Glyma08g02860	0	1	2	2	0	0	0	0	0	0	0	0	2	0
	Glyma.08G044700	Glyma08g04950	4	5	4	3	2	1	2	2	1	1	2	1	1	21
	Glyma.08G046000	Glyma08g05080	4	7	7	4	3	2	3	4	3	2	4	3	9	4
	Glyma.08G049400	Glyma08g05410	29	12	24	25	21	8	10	17	7	3	7	4	15	24
	Glyma.08G070100	Glyma08g07470	1	4	2	3	9	0	0	1	1	1	0	1	7	2
	Glyma.08G088100	Glyma08g09320	0	1	2	2	2	1	0	0	0	0	0	0	1	0
	Glyma.08G088400	Glyma08g09350	1	0	0	0	0	0	0	0	0	0	0	0	1	0
	Glyma.08G100700	Glyma08g10630	2	7	2	2	2	2	2	1	1	1	1	1	4	5
	Glyma.08G117500	Glyma08g12400	1	3	6	7	0	0	0	0	0	0	0	0	1	0
	Glyma.08G130800	Glyma08g13900	0	2	0	0	1	0	0	0	0	0	0	0	10	0
	Glyma.08G145600	Glyma08g15380	29	17	26	34	35	7	9	12	12	8	12	9	29	9
	Glyma.08G146600	Glyma08g15490	0	0	0	0	0	0	0	0	0	0	0	0	10	1
	Glyma.08G153800	Glyma08g16340	2	1	2	2	1	0	1	0	1	0	1	1	1	1
	Glyma.08G154100	Glyma08g16360	3	4	5	3	4	3	3	1	2	1	2	1	2	2
	Glyma.08G157200	Glyma08g16690	1	1	1	1	1	1	1	0	0	0	0	0	1	0
	Glyma.08G158300	Glyma08g16830	9	9	23	15	20	5	9	9	13	8	13	14	19	23
	Glyma.08G170400	Glyma08g18150	14	13	19	16	11	14	17	10	11	6	7	3	14	39
	Glyma.08G177000	Glyma08g18870	1	3	2	3	2	0	0	0	0	0	1	0	2	0
	Glyma.08G185400	Glyma08g19770	0	0	0	0	0	0	0	0	0	0	0	0	1	0
	Glyma.08G234200	Glyma08g25390	12	13	7	7	4	1	3	2	2	1	1	0	15	1
	Glyma.08G241700	Glyma08g26380	5	2	3	3	3	1	1	1	1	1	2	1	1	1
	Glyma.08G251300	Glyma08g27730	4	16	4	6	2	3	3	3	3	1	6	5	17	2
	Glyma.08G271100	Glyma08g36600	2	0	0	1	2	0	0	0	0	0	0	0	1	0
	Glyma.08G273400	Glyma08g37060	0	1	1	0	0	0	0	0	0	0	1	0	6	1
	Glyma.08G289200	Glyma08g39940	2	1	2	2	1	0	1	1	1	1	1	1	3	2
	Glyma.08G302500	Glyma08g41450	10	12	6	8	3	6	5	8	6	2	6	1	6	1
	Glyma.08G315500	Glyma08g42740	0	0	0	0	0	0	0	0	0	0	0	0	2	0
	Glyma.08G316400	Glyma08g42840	0	5	8	3	3	1	1	1	0	0	0	1	0	0
	Glyma.08G332300	Glyma08g44530	1	10	5	3	0	0	0	0	0	0	0	0	6	1
	Glyma.08G350700	Glyma08g46510	0	0	0	0	0	1	2	1	0	0	0	0	0	0
	Glyma.08G350900	Glyma08g46530	12	2	13	10	18	1	3	6	18	11	24	29	2	0
	Glyma.08G354400	Glyma08g46900	5	12	11	9	10	2	3	7	6	2	5	4	8	14
	Glyma.08G358300	Glyma08g47310	10	30	25	20	19	5	14	25	23	13	21	15	20	7
	Glyma.09G001100	Glyma09g00320	3	6	1	4	3	1	3	2	2	2	3	3	8	5
	Glyma.09G001600	Glyma09g00380	12	6	6	4	4	1	3	7	4	2	3	2	4	13
	Glyma.09G008200	Glyma09g01090	3	5	10	12	16	0	3	3	2	2	2	1	14	5
	Glyma.09G017200	Glyma09g02020	11	6	8	6	3	7	7	12	7	3	7	4	5	2
	Glyma.09G019900	Glyma09g02330	25	31	13	9	3	4	8	15	15	9	16	8	26	1
	Glyma.09G042400	Glyma09g04750	24	14	6	32	72	5	9	4	12	3	6	5	10	49
	Glyma.09G048200	Glyma09g05320	1	1	0	0	0	0	0	0	0	0	0	0	0	0
	Glyma.09G051100	Glyma09g05630	4	11	22	14	1	0	0	0	3	9	9	4	22	3
	Glyma.09G059700	Glyma09g06730	1	2	2	2	1	2	1	1	1	1	1	0	1	1
	Glyma.09G096300	Glyma09g12970	6	11	1	3	3	1	0	1	0	0	1	0	3	2
	Glyma.09G099300	Glyma09g15120	5	2	2	2	0	1	1	0	1	1	0	0	1	1
	Glyma.09G103000	Glyma09g15620	6	6	4	12	16	2	2	2	3	2	2	1	19	1
	Glyma.09G115100	Glyma09g18770	1	3	3	2	1	0	1	0	1	0	1	1	1	0
	Glyma.09G140700	Glyma09g26080	2	9	2	3	6	3	6	4	5	4	5	2	6	1
	Glyma.09G140800	Glyma09g26100	0	1	1	1	1	1	2	2	7	4	7	2	2	3
	Glyma.09G143600	Glyma09g26560	4	4	4	4	1	1	2	2	2	1	1	2	21	1
	Glyma.09G180300	Glyma09g31170	8	17	5	4	5	4	4	4	4	4	6	3	12	13
	Glyma.09G182600	Glyma09g31470	2	2	1	1	1	1	1	1	1	0	1	0	2	3
	Glyma.09G194100	Glyma09g32670	0	0	0	0	0	0	0	0	0	0	1	1	6	0
	Glyma.09G196700	Glyma09g32910	3	2	4	5	7	1	1	0	3	1	3	5	1	1
	Glyma.09G203400	Glyma09g33640	5	16	17	15	9	6	16	17	14	9	5	3	4	8
	Glyma.09G205600	Glyma09g33800	1	1	2	1	0	0	0	0	0	0	0	0	2	0
	Glyma.09G214600	Glyma09g34780	0	0	0	0	0	0	0	0	1	0	1	0	11	0
	Glyma.09G253500	Glyma09g38880	4	2	2	2	2	2	3	2	2	1	2	1	2	0
	Glyma.09G257100	Glyma09g39300	0	1	1	1	1	0	1	0	0	0	1	0	1	0
	Glyma.09G261800	Glyma09g39740	0	1	0	0	0	0	0	0	0	0	0	0	0	0
	Glyma.09G264300	Glyma09g40020	6	3	4	3	2	2	2	3	3	2	3	2	5	5
	Glyma.09G265600	Glyma09g40170	2	2	3	2	2	1	2	2	1	0	1	1	4	3
	Glyma.09G271200	Glyma09g40770	3	2	5	3	5	1	2	2	2	1	1	1	3	3
	Glyma.09G275300	Glyma09g41180	6	4	4	3	5	2	4	4	2	2	2	1	4	4
	Glyma.09G281300	Glyma09g41780	8	8	12	8	8	5	13	12	14	9	17	20	18	42
	Glyma.09G282200	Glyma09g41880	1	1	1	1	1	0	0	0	1	0	1	0	2	1
	Glyma.10G014100	Glyma10g01740	4	2	2	2	0	1	1	1	1	0	0	0	1	1
	Glyma.10G018800	Glyma10g02350	0	1	0	0	0	0	0	0	1	0	0	0	2	0
	Glyma.10G024100	Glyma10g02920	7	6	7	4	7	1	1	3	2	1	2	3	5	3
	Glyma.10G032500	Glyma10g03780	1	2	2	3	2	2	3	2	4	2	3	3	3	3
	Glyma.10G044200	Glyma10g05080	3	5	3	4	3	1	1	2	2	1	2	1	4	5
	Glyma.10G047200	Glyma10g05440	4	4	4	4	9	1	3	2	2	1	3	3	4	2
	Glyma.10G051800	Glyma10g05910	0	1	1	1	1	0	0	0	2	1	2	2	2	50
	Glyma.10G052000	Glyma10g05930	5	12	7	7	6	5	10	6	5	3	5	6	39	10
	Glyma.10G062700	Glyma10g07170	4	5	5	4	4	3	3	2	3	1	3	2	3	2
	Glyma.10G083100	Glyma10g10280	0	3	0	0	0	0	0	0	0	0	0	0	5	0
	Glyma.10G142800	Glyma10g28310	7	12	4	4	6	5	2	3	1	1	1	1	3	2
	Glyma.10G149400	Glyma10g29040	19	21	14	9	3	5	7	14	13	5	16	9	14	17
	Glyma.10G151500	Glyma10g29230	14	13	14	16	13	5	6	4	5	3	6	5	25	13
	Glyma.10G155500	Glyma10g29650	4	5	2	2	2	2	2	2	1	2	2	2	3	4
	Glyma.10G156500	Glyma10g29750	1	10	2	1	1	0	0	0	2	1	1	1	17	8
	Glyma.10G162800	Glyma10g30510	3	3	6	7	4	3	5	5	8	5	10	7	5	2
	Glyma.10G181100	Glyma10g32440	2	7	2	3	3	2	2	2	3	1	2	1	6	3
	Glyma.10G187100	Glyma10g33090	1	0	0	2	1	1	0	0	0	0	0	0	2	0
	Glyma.10G198600	Glyma10g34240	5	10	6	5	5	4	6	5	6	4	4	3	11	10
	Glyma.10G202500	Glyma10g34640	3	3	2	2	2	1	3	3	2	1	2	2	3	0
	Glyma.10G204900	Glyma10g34710	2	15	3	2	3	3	5	2	6	3	6	3	7	10
	Glyma.10G217500	Glyma10g36160	13	13	14	13	13	3	8	8	6	4	4	3	11	3
	Glyma.10G223500	Glyma10g36790	2	35	8	7	3	1	1	1	1	1	1	0	2	0
	Glyma.10G227100	Glyma10g37130	2	1	0	0	0	1	1	0	1	1	2	1	1	1
	Glyma.10G238000	Glyma10g38270	4	4	7	10	6	2	4	2	5	2	4	3	10	5
	Glyma.10G244900	Glyma10g39020	23	12	6	11	6	1	0	2	2	1	1	0	1	18
	Glyma.10G256600	Glyma10g40270	0	96	1	0	0	0	0	0	0	0	0	0	0	0
	Glyma.10G259300	Glyma10g40540	7	6	9	7	8	3	6	3	3	2	3	1	9	8
	Glyma.10G284900	Glyma10g43120	19	22	17	19	16	8	13	18	21	12	29	21	28	18
	Glyma.10G285300	Glyma10g43160	28	42	35	18	17	9	18	27	18	15	21	14	47	23
	Glyma.10G286700	Glyma10g43280	4	8	7	5	6	2	4	4	7	5	5	6	13	4
	Glyma.10G288200	Glyma10g43430	1	3	3	2	3	1	1	1	2	1	1	1	2	1
	Glyma.11G005500	Glyma11g00780	7	9	5	6	2	2	3	3	4	2	4	3	7	6
	Glyma.11G008600	Glyma11g01070	2	5	2	3	1	2	2	2	2	1	3	1	3	2
	Glyma.11G011300	Glyma11g01330	5	10	4	5	3	3	5	9	6	3	7	4	8	4
	Glyma.11G022400	Glyma11g02470	10	22	17	15	13	2	3	2	1	1	2	1	9	0
	Glyma.11G023700	Glyma11g02580	4	6	3	4	2	2	2	2	2	1	3	1	3	1
	Glyma.11G026000	Glyma11g02830	3	6	6	4	5	2	2	2	4	2	6	3	11	6
	Glyma.11G039700	Glyma11g04240	5	5	4	3	5	2	6	12	17	8	22	24	5	5
	Glyma.11G042600	Glyma11g04580	2	2	2	2	0	2	3	3	2	1	3	2	2	1
	Glyma.11G063500	Glyma11g06780	4	4	5	6	6	5	4	3	5	3	4	3	5	5
	Glyma.11G080500	Glyma11g08540	3	9	3	4	3	3	3	1	3	2	2	2	2	4
	Glyma.11G087600	Glyma11g09280	9	11	11	12	16	6	8	4	4	3	4	2	3	3
	Glyma.11G103800	Glyma11g11050	6	10	9	7	7	4	7	6	4	4	5	4	11	6
	Glyma.11G109800	Glyma11g11720	5	9	4	4	2	2	2	2	3	1	5	3	5	4
	Glyma.11G112700	Glyma11g12050	5	3	4	3	2	1	1	1	0	0	0	0	3	1
	Glyma.11G122400	Glyma11g13040	4	3	5	4	4	2	3	4	4	3	2	4	2	1
	Glyma.11G132700	Glyma11g14110	7	11	13	12	9	6	6	9	5	3	5	3	12	4
	Glyma.11G137300	Glyma11g14580	30	21	6	35	31	9	9	6	6	3	3	4	10	66
	Glyma.11G137400	Glyma11g14590	7	5	7	4	6	2	4	11	5	3	10	8	1	3
	Glyma.11G140000	Glyma11g14900	4	4	5	4	4	0	2	1	1	0	1	1	2	1
	Glyma.11G190000	Glyma11g19530	2	2	1	1	0	1	1	2	1	0	1	1	2	1
	Glyma.11G191900	Glyma11g19750	5	7	3	3	2	1	2	1	2	1	3	2	5	3
	Glyma.11G147100	Glyma11g20650	3	8	4	6	5	3	2	1	2	1	2	1	9	0
	Glyma.11G156300	Glyma11g25480	5	4	5	3	2	1	2	2	1	0	0	0	1	0
	Glyma.11G157400	Glyma11g25680	9	12	11	10	6	3	7	8	6	3	9	8	14	13
	Glyma.11G171200	Glyma11g27510	0	0	0	0	0	0	1	0	0	0	0	0	0	0
	Glyma.11G220200	Glyma11g34130	6	7	6	5	7	6	3	3	2	1	2	1	4	2
	Glyma.11G220400	Glyma11g34160	16	14	18	22	31	5	10	11	11	5	11	7	25	28
	Glyma.11G226400	Glyma11g34830	13	10	13	11	15	6	6	7	3	2	4	2	14	3
	Glyma.11G231400	Glyma11g35490	4	13	3	4	2	4	6	4	3	2	2	1	5	8
	Glyma.11G236400	Glyma11g36020	2	7	2	2	3	1	1	1	2	1	2	1	3	3
	Glyma.11G236600	Glyma11g36040	2	0	0	1	1	0	0	0	0	0	0	0	21	1
	Glyma.11G246100	Glyma11g37510	2	5	3	4	2	1	2	0	1	0	1	0	4	2
	Glyma.11G244000	Glyma11g37720	3	5	2	2	2	1	1	1	3	1	4	4	33	1
	Glyma.11G243400	Glyma11g37780	3	4	0	3	2	0	0	0	1	0	1	0	0	1
	Glyma.11G242800	Glyma11g37850	0	0	0	0	0	0	1	0	0	0	0	0	0	0
	Glyma.11G242500	Glyma11g37890	0	0	0	0	0	0	0	0	0	0	0	0	1	0
	Glyma.12G001300	Glyma12g00330	8	2	4	3	1	2	4	6	2	1	1	0	4	21
	Glyma.12G014900	Glyma12g01750	4	4	3	3	1	2	2	3	2	1	5	4	3	3
	Glyma.12G028700	Glyma12g03250	11	14	15	11	14	5	11	6	5	3	4	3	15	5
	Glyma.12G038600	Glyma12g04260	5	2	6	5	2	1	1	1	1	0	1	0	2	1
	Glyma.12G047300	Glyma12g05130	7	3	7	4	1	0	2	5	4	2	3	6	1	0
	Glyma.12G057100	Glyma12g06090	7	6	7	7	5	2	1	3	3	2	3	1	8	1
	Glyma.12G060700	Glyma12g06460	9	8	3	14	22	5	5	4	4	1	2	6	4	27
	Glyma.12G063600	Glyma12g06850	7	5	3	2	1	1	1	2	1	1	2	1	3	1
	Glyma.12G068000	Glyma12g07290	4	4	2	2	2	1	1	1	2	0	1	1	6	0
	Glyma.12G071300	Glyma12g07590	7	10	5	6	6	3	5	5	5	2	6	3	9	6
	Glyma.12G082400	Glyma12g08770	5	6	3	3	2	1	2	2	2	1	4	2	4	3
	Glyma.12G084300	Glyma12g08950	5	4	3	3	1	1	1	2	1	1	1	1	2	2
	Glyma.12G112000	Glyma12g12600	1	59	13	23	15	1	2	2	5	1	2	0	4	4
	Glyma.12G116100	Glyma12g13220	2	5	3	1	3	1	1	2	1	1	2	1	5	2
	Glyma.12G116500	Glyma12g13270	1	4	2	3	2	1	1	1	1	1	1	1	4	1
	Glyma.12G121400	Glyma12g14190	0	1	2	0	0	0	0	0	0	0	0	0	1	0
	Glyma.12G131800	Glyma12g15810	0	1	0	0	1	0	0	0	0	0	0	0	1	0
	Glyma.04G142700	Glyma12g17730	0	0	0	0	0	0	0	0	0	0	0	0	1	0
	Glyma.12G158500	Glyma12g20230	9	10	7	8	5	2	4	6	4	1	3	2	7	3
	Glyma.12G151200	Glyma12g23290	1	1	1	0	0	0	2	2	3	2	4	2	0	0
	Glyma.12G170900	Glyma12g29270	3	5	3	4	3	2	2	2	2	1	2	2	3	3
	Glyma.12G173300	Glyma12g29600	0	3	3	0	0	9	15	19	4	2	3	1	0	0
	Glyma.12G179300	Glyma12g30330	4	8	3	4	2	1	2	3	2	1	2	1	10	4
	Glyma.12G180700	Glyma12g30530	3	4	2	3	2	1	2	2	2	1	2	1	4	2
	Glyma.12G180800	Glyma12g30540	4	3	3	2	2	1	2	2	1	1	1	1	1	1
	Glyma.12G192700	Glyma12g31910	3	3	3	3	2	3	2	3	2	0	1	1	2	2
	Glyma.12G203900	Glyma12g33110	1	2	1	2	2	2	3	5	2	2	3	2	8	6
	Glyma.12G205300	Glyma12g33270	2	2	2	2	1	1	1	2	2	1	1	1	3	2
	Glyma.12G205500	Glyma12g33300	4	3	4	1	1	4	2	5	2	1	1	1	1	0
	Glyma.12G208600	Glyma12g33620	1	0	3	2	1	0	0	0	0	0	0	0	0	0
	Glyma.12G235700	Glyma12g36420	2	5	2	2	2	2	2	2	2	1	4	3	6	5
	Glyma.12G237000	Glyma12g36570	23	47	31	41	38	14	20	24	38	21	43	33	26	13
	Glyma.12G237700	Glyma12g36650	8	11	8	7	5	5	5	5	5	2	6	4	3	4
	Glyma.12G240800	Glyma12g36960	3	4	3	3	5	1	4	4	1	1	3	1	5	5
	Glyma.13G092000	Glyma13g01470	15	4	4	4	5	4	5	5	4	1	2	1	1	0
	Glyma.13G072900	Glyma13g04080	3	2	5	5	6	1	1	1	1	0	1	0	1	4
	Glyma.13G072800	Glyma13g04100	6	13	8	20	39	1	2	1	4	3	5	4	14	16
	Glyma.13G071600	Glyma13g04330	4	5	7	8	5	4	3	5	3	2	2	3	7	1
	Glyma.13G052000	Glyma13g06840	4	11	7	5	3	3	5	5	4	2	5	3	11	5
	Glyma.13G042300	Glyma13g08070	1	2	0	0	2	1	0	0	1	0	1	1	15	3
	Glyma.13G035400	Glyma13g09510	18	11	10	7	4	1	8	8	8	4	13	6	10	6
	Glyma.13G031100	Glyma13g10140	0	2	0	0	0	1	0	0	0	0	0	0	0	0
	Glyma.13G005300	Glyma13g10860	4	3	4	4	2	2	2	1	2	1	2	1	2	1
	Glyma.13G009100	Glyma13g11570	3	15	9	9	5	17	13	15	3	5	8	7	3	0
	Glyma.13G108500	Glyma13g16830	2	1	1	1	1	0	0	0	0	0	0	0	0	0
	Glyma.13G115900	Glyma13g17620	7	17	8	11	20	10	11	9	10	12	10	12	30	60
	Glyma.13G131800	Glyma13g19440	3	5	3	3	3	1	2	1	2	1	2	1	5	3
	Glyma.13G135100	Glyma13g19790	3	1	3	3	9	0	1	1	1	0	1	1	3	2
	Glyma.13G139200	Glyma13g20250	0	3	1	1	1	1	4	4	2	2	3	1	30	14
	Glyma.13G139400	Glyma13g20270	2	6	3	2	3	7	10	6	7	4	5	5	9	3
	Glyma.13G165500	Glyma13g23430	3	3	2	2	2	1	1	1	1	1	1	2	10	2
	Glyma.13G170000	Glyma13g23910	1	2	1	1	1	1	1	1	1	1	1	1	1	1
	Glyma.13G170300	Glyma13g23930	0	0	0	0	0	0	1	3	0	0	1	0	4	0
	Glyma.13G179900	Glyma13g24840	3	4	2	2	3	2	1	1	1	0	1	0	0	2
	Glyma.13G180900	Glyma13g24930	2	10	4	5	3	5	4	4	4	1	5	4	4	1
	Glyma.13G197800	Glyma13g26790	26	23	17	19	6	8	11	17	12	6	17	7	10	13
	Glyma.13G198800	Glyma13g26890	4	6	4	3	3	2	3	3	3	2	4	2	6	4
	Glyma.13G202500	Glyma13g27250	6	12	8	12	10	3	4	4	8	4	9	7	3	2
	Glyma.13G203300	Glyma13g27330	5	3	3	2	3	3	2	2	2	1	2	2	1	2
	Glyma.13G208500	Glyma13g27930	4	7	6	6	7	2	7	5	8	5	9	6	16	38
	Glyma.13G212200	Glyma13g28330	8	13	9	12	3	5	5	7	4	2	6	5	10	9
	Glyma.13G213600	Glyma13g28480	3	6	7	6	6	1	3	4	5	4	7	7	1	2
	Glyma.13G227900	Glyma13g30030	2	3	3	2	1	0	1	1	1	2	2	1	2	2
	Glyma.13G232800	Glyma13g30600	1	1	2	2	1	0	0	0	0	0	0	0	0	1
	Glyma.13G239500	Glyma13g31330	2	12	6	9	7	4	3	1	1	1	2	1	2	1
	Glyma.13G240800	Glyma13g31450	1	7	3	3	2	2	2	1	2	1	2	1	3	2
	Glyma.13G253900	Glyma13g32690	3	7	4	3	2	1	1	2	2	1	1	1	4	2
	Glyma.13G273500	Glyma13g34860	7	4	6	4	2	3	3	3	3	1	2	1	4	7
	Glyma.13G292600	Glyma13g36850	1	1	4	3	2	0	0	0	0	0	0	0	1	1
	Glyma.13G295300	Glyma13g37120	4	2	1	1	0	1	2	3	2	1	1	1	0	0
	Glyma.13G295600	Glyma13g37150	1	2	2	2	2	1	1	1	1	0	1	1	2	1
	Glyma.13G297700	Glyma13g37350	1	8	2	3	4	5	4	2	4	2	3	3	9	7
	Glyma.13G309700	Glyma13g38580	3	4	3	3	2	5	3	3	2	1	2	1	3	3
	Glyma.13G321300	Glyma13g39560	3	6	4	3	2	1	1	2	2	1	2	1	5	2
	Glyma.13G326500	Glyma13g40150	1	7	4	3	2	8	6	9	3	1	3	1	3	0
	Glyma.13G326700	Glyma13g40170	0	0	1	1	0	0	0	1	0	0	0	0	0	0
	Glyma.13G335300	Glyma13g41040	4	4	4	4	5	1	2	4	3	2	3	3	2	1
	Glyma.13G338400	Glyma13g41340	10	10	5	9	11	1	1	4	2	0	2	1	11	27
	Glyma.13G361000	Glyma13g43770	2	3	2	2	2	1	2	1	2	1	2	2	2	2
	Glyma.13G372600	Glyma13g45010	4	5	5	4	4	2	2	1	2	1	2	1	4	2
	Glyma.14G002700	Glyma14g00560	1	2	1	0	1	0	1	0	1	1	1	1	1	4
	Glyma.14G003700	Glyma14g00670	35	8	14	15	6	3	9	9	4	1	1	0	7	3
	Glyma.14G011800	Glyma14g01550	0	4	0	1	1	0	0	0	0	0	0	0	2	0
	Glyma.14G018000	Glyma14g02150	3	1	1	2	1	1	2	2	1	0	1	1	1	1
	Glyma.14G039000	Glyma14g04340	12	17	18	19	17	5	9	12	13	8	15	10	25	16
	Glyma.14G049700	Glyma14g05430	4	3	2	3	3	1	2	2	2	1	3	5	2	2
	Glyma.14G058000	Glyma14g06300	1	1	1	0	2	0	2	4	4	2	1	3	1	1
	Glyma.14G062700	Glyma14g06800	1	8	5	4	15	1	1	1	0	0	1	0	1	0
	Glyma.14G063500	Glyma14g06880	5	3	6	6	9	1	3	2	1	1	1	1	2	9
	Glyma.14G065000	Glyma14g07060	0	1	1	1	1	0	0	0	0	0	0	0	2	0
	Glyma.14G067300	Glyma14g07300	0	1	0	0	0	0	0	0	0	0	0	0	1	0
	Glyma.14G077800	Glyma14g08450	3	4	4	4	5	1	1	1	2	0	1	0	4	3
	Glyma.14G099100	Glyma14g11290	8	5	5	4	4	2	5	4	5	2	5	3	2	3
	Glyma.14G105900	Glyma14g12380	4	6	5	6	4	8	5	4	2	2	4	2	9	5
	Glyma.14G134600	Glyma14g17630	1	9	1	1	1	1	1	2	2	1	2	2	3	1
	Glyma.14G146700	Glyma14g22800	0	0	0	0	0	0	0	0	0	0	0	0	2	0
	Glyma.14G152800	Glyma14g24260	0	0	0	0	1	0	0	0	0	0	0	0	0	0
	Glyma.14G177900	Glyma14g35550	0	1	2	2	0	0	0	0	0	1	1	0	5	1
	Glyma.14G178400	Glyma14g35620	1	0	0	1	1	0	0	0	0	0	0	0	1	2
	Glyma.14G185600	Glyma14g36400	0	1	0	0	0	0	1	1	2	1	3	2	10	0
	Glyma.14G190300	Glyma14g36920	9	26	34	30	31	15	11	11	7	7	11	9	11	6
	Glyma.14G194800	Glyma14g37420	0	0	1	0	0	0	1	0	1	0	1	0	0	1
	Glyma.14G221800	Glyma14g40110	0	4	4	2	3	5	8	6	6	5	6	2	7	76
	Glyma.15G001100	Glyma15g00320	3	4	3	3	4	2	2	3	1	1	1	1	4	3
	Glyma.15G005300	Glyma15g00770	8	12	7	7	8	2	5	5	6	3	6	6	16	10
	Glyma.15G012900	Glyma15g01570	4	2	2	2	2	0	1	2	1	1	2	1	3	1
	Glyma.15G036100	Glyma15g04080	4	6	4	4	8	1	2	3	2	1	2	1	7	7
	Glyma.15G039100	Glyma15g04410	4	8	9	9	16	5	8	10	8	4	11	4	5	5
	Glyma.15G056000	Glyma15g06150	2	3	3	2	4	0	1	0	0	0	0	0	6	1
	Glyma.15G072700	Glyma15g07890	2	24	5	2	2	2	2	3	1	1	1	1	7	0
	Glyma.15G073700	Glyma15g07990	10	8	11	8	6	2	4	3	2	1	2	1	3	4
	Glyma.15G079900	Glyma15g08640	1	0	1	1	0	0	0	0	0	0	0	0	0	0
	Glyma.15G084600	Glyma15g09110	2	4	4	2	3	1	2	2	3	3	4	1	9	5
	Glyma.15G099100	Glyma15g10590	5	9	7	6	6	3	4	7	5	3	7	4	4	3
	Glyma.15G100500	Glyma15g10730	2	4	3	2	1	1	1	2	1	1	1	2	6	6
	Glyma.15G104300	Glyma15g11100	2	4	3	3	3	1	3	2	2	2	5	3	8	10
	Glyma.15G112600	Glyma15g11920	2	13	4	3	5	1	4	5	5	3	4	3	4	7
	Glyma.15G122900	Glyma15g12920	7	3	6	4	3	2	2	2	2	2	4	2	9	3
	Glyma.15G126400	Glyma15g13230	9	20	6	4	3	2	2	3	3	1	4	4	14	1
	Glyma.15G157100	Glyma15g16900	2	4	7	5	0	0	0	0	0	3	3	1	8	1
	Glyma.15G183300	Glyma15g20390	0	0	0	0	0	0	0	0	0	0	0	0	1	1
	Glyma.15G201800	Glyma15g24100	0	1	0	0	0	0	0	0	0	0	0	0	3	1
	Glyma.15G209600	Glyma15g27040	5	3	3	4	2	2	3	1	2	1	4	2	3	5
	Glyma.15G236400	Glyma15g37810	9	8	6	6	2	3	3	5	5	2	8	5	5	7
	Glyma.15G237300	Glyma15g37920	4	7	5	4	3	2	3	2	3	2	4	2	3	4
	Glyma.15G256500	Glyma15g40810	10	37	28	29	24	20	25	23	13	8	12	12	41	16
	Glyma.15G268100	Glyma15g42250	14	31	37	26	31	8	10	15	17	9	16	18	28	39
	Glyma.15G272400	Glyma15g42750	3	7	4	2	4	2	2	1	4	2	5	2	4	4
	Glyma.15G273000	Glyma15g42820	8	16	9	9	7	7	5	10	4	3	6	4	7	6
	Glyma.15G275000	Glyma15g43040	10	9	13	23	24	3	5	6	5	2	5	2	36	2
	Glyma.16G008300	Glyma16g01030	2	3	2	3	2	2	2	4	3	1	4	2	3	4
	Glyma.16G014600	Glyma16g01700	0	1	1	1	1	0	0	1	1	0	0	0	0	0
	Glyma.16G018400	Glyma16g02100	1	2	1	1	1	1	0	1	1	0	2	1	2	2
	Glyma.16G024900	Glyma16g02800	2	1	1	2	0	1	2	1	2	1	1	1	1	0
	Glyma.16G030900	Glyma16g03430	3	4	2	2	1	1	3	3	4	2	3	2	4	2
	Glyma.16G032000	Glyma16g03580	4	2	2	3	1	2	2	0	0	0	1	0	2	1
	Glyma.16G048700	Glyma16g05310	12	16	8	13	11	4	5	5	10	4	8	5	14	15
	Glyma.16G063400	Glyma16g06870	10	3	5	4	0	2	3	5	1	0	0	0	2	0
	Glyma.16G068400	Glyma16g07400	0	2	0	0	0	1	1	0	0	0	1	0	3	0
	Glyma.16G094800	Glyma16g15380	5	4	8	5	6	2	2	1	1	1	2	2	3	0
	Glyma.16G112200	Glyma16g21550	1	7	3	3	6	1	1	1	0	0	0	0	1	0
	Glyma.16G142700	Glyma16g25750	0	2	0	0	1	0	0	1	0	0	0	0	2	1
	Glyma.16G152400	Glyma16g26840	0	4	0	0	0	0	0	0	0	0	0	0	0	0
	Glyma.16G165900	Glyma16g28080	14	6	16	20	16	9	3	4	3	2	4	2	13	0
	Glyma.16G194600	Glyma16g31930	0	19	3	5	4	3	14	9	21	21	20	17	10	2
	Glyma.17G002600	Glyma17g00630	15	13	9	10	7	8	6	7	5	2	6	3	13	8
	Glyma.17G009900	Glyma17g01340	3	2	6	4	3	2	3	3	8	7	14	15	4	1
	Glyma.17G020500	Glyma17g02360	0	1	1	1	0	1	1	0	1	1	1	0	1	1
	Glyma.17G043900	Glyma17g04880	8	10	14	14	21	8	7	8	5	2	3	6	26	79
	Glyma.13G320000	Glyma17g05390	4	2	3	2	2	1	2	2	2	0	1	1	2	1
	Glyma.13G320100	Glyma17g05400	3	3	3	3	2	1	2	2	1	1	2	2	4	2
	Glyma.17G050900	Glyma17g05870	2	1	3	2	2	0	0	1	1	0	1	0	0	0
	Glyma.17G059400	Glyma17g06690	2	3	2	2	0	2	1	2	1	0	1	0	2	0
	Glyma.17G068200	Glyma17g07580	8	13	10	9	12	5	6	6	8	3	5	6	13	12
	Glyma.17G068300	Glyma17g07590	14	5	5	7	5	1	4	5	4	1	2	1	1	0
	Glyma.17G072200	Glyma17g08000	0	1	0	0	0	0	0	0	0	0	0	0	3	1
	Glyma.17G090200	Glyma17g09790	5	4	3	4	5	2	2	3	3	1	2	1	2	3
	Glyma.17G091600	Glyma17g09930	0	1	3	2	1	0	0	0	0	1	1	1	1	0
	Glyma.17G092600	Glyma17g10030	0	0	3	0	0	0	0	0	0	0	0	0	2	1
	Glyma.17G096900	Glyma17g10510	1	3	0	1	1	1	0	1	1	0	1	1	30	6
	Glyma.17G101800	Glyma17g11000	3	12	7	10	5	6	5	4	5	3	5	3	8	2
	Glyma.17G105500	Glyma17g11390	3	4	2	2	2	1	2	2	2	2	3	2	6	23
	Glyma.17G118400	Glyma17g12750	2	3	1	3	3	2	1	1	1	1	1	1	3	2
	Glyma.17G121200	Glyma17g13040	5	13	4	5	5	2	3	2	4	2	4	3	14	8
	Glyma.17G130700	Glyma17g13980	3	4	4	4	5	1	3	2	5	2	2	3	9	8
	Glyma.17G150900	Glyma17g16110	29	32	27	23	14	4	9	10	12	6	15	9	23	3
	Glyma.17G154400	Glyma17g16560	8	8	5	6	3	1	2	2	4	2	4	3	11	7
	Glyma.17G155700	Glyma17g16700	0	1	1	1	0	1	0	1	1	0	1	0	1	0
	Glyma.17G202700	Glyma17g29800	6	117	18	20	10	7	8	10	19	8	38	18	13	7
	Glyma.17G203800	Glyma17g30020	2	3	3	2	2	3	2	2	2	1	2	0	3	3
	Glyma.17G234700	Glyma17g35290	3	15	10	15	14	2	2	1	4	1	5	2	18	22
	Glyma.17G241100	Glyma17g35960	4	5	4	4	3	3	4	4	4	2	4	3	5	12
	Glyma.17G247700	Glyma17g36620	2	4	5	4	1	2	3	3	2	1	2	2	7	4
	Glyma.17G260700	Glyma17g38020	0	1	0	0	0	0	0	0	0	0	0	0	0	0
	Glyma.18G000200	Glyma18g00300	8	14	8	8	5	3	5	3	6	2	5	4	11	7
	Glyma.18G010900	Glyma18g01440	0	1	1	1	0	0	0	0	0	0	0	0	0	0
	Glyma.18G011100	Glyma18g01460	1	8	2	2	2	2	2	1	1	0	1	1	3	2
	Glyma.18G013100	Glyma18g01650	3	13	3	4	3	1	1	1	2	1	3	3	15	6
	Glyma.18G013800	Glyma18g01720	2	1	0	1	1	0	1	1	1	0	2	2	0	29
	Glyma.18G020400	Glyma18g02390	0	0	0	0	0	0	0	0	0	0	0	0	12	1
	Glyma.18G020800	Glyma18g02420	5	5	3	5	4	2	2	2	3	1	4	2	4	3
	Glyma.18G025700	Glyma18g02920	7	24	5	7	9	3	6	4	2	1	1	1	3	15
	Glyma.18G030900	Glyma18g03490	8	18	12	14	14	7	6	6	4	1	3	0	15	2
	Glyma.18G037000	Glyma18g04140	11	14	14	9	13	3	10	16	38	17	44	47	17	14
	Glyma.18G037200	Glyma18g04160	7	10	6	7	5	3	3	5	3	2	4	2	5	1
	Glyma.18G063500	Glyma18g07090	0	21	5	4	5	6	2	0	2	2	2	1	4	2
	Glyma.18G074600	Glyma18g08270	2	17	4	3	0	0	0	0	0	1	1	0	3	0
	Glyma.18G086000	Glyma18g09610	4	4	3	2	1	1	2	2	3	1	4	2	2	2
	Glyma.18G117100	Glyma18g14750	11	18	5	4	4	5	4	8	5	2	3	2	4	1
	Glyma.18G135300	Glyma18g18480	0	2	2	1	1	0	1	1	1	0	1	0	1	25
	Glyma.18G149800	Glyma18g27930	5	5	8	6	3	2	5	4	4	1	4	2	6	8
	Glyma.18G165000	Glyma18g35410	16	2	3	2	4	1	2	2	0	1	3	3	2	0
	Glyma.18G171400	Glyma18g36930	7	11	8	7	7	2	5	4	7	3	5	5	8	6
	Glyma.18G176200	Glyma18g38530	5	5	7	5	11	2	3	7	4	3	2	4	2	8
	Glyma.18G176600	Glyma18g38610	4	36	11	6	5	4	9	13	10	7	14	8	10	3
	Glyma.18G184200	Glyma18g40130	1	1	1	2	2	1	1	0	1	0	1	1	3	8
	Glyma.18G200100	Glyma18g42920	1	5	2	2	2	2	2	1	2	2	3	1	1	0
	Glyma.18G201500	Glyma18g43100	0	1	2	0	0	2	9	11	7	3	1	0	0	0
	Glyma.18G214200	Glyma18g44640	0	1	2	1	0	0	2	0	2	3	2	1	3	10
	Glyma.18G217900	Glyma18g45010	11	19	11	11	9	5	14	12	10	5	8	5	18	16
	Glyma.18G218200	Glyma18g45040	4	6	4	4	5	2	2	2	3	2	4	3	2	1
	Glyma.18G225500	Glyma18g45940	1	2	3	2	1	1	2	1	1	1	1	1	5	3
	Glyma.18G230400	Glyma18g46460	0	3	0	0	0	0	0	0	0	0	0	0	0	0
	Glyma.18G235300	Glyma18g46990	1	3	1	1	1	0	0	0	0	0	0	0	1	1
	Glyma.19G010200	Glyma19g01310	2	2	2	1	1	2	1	1	1	0	1	0	1	1
	Glyma.19G011200	Glyma19g01420	5	6	7	8	6	1	2	2	2	1	1	1	5	2
	Glyma.19G034700	Glyma19g04340	2	6	5	3	3	1	2	2	3	1	3	4	10	3
	Glyma.19G042100	Glyma19g05660	9	2	3	3	1	1	3	5	1	0	0	0	0	1
	Glyma.19G051500	Glyma19g07140	3	17	2	2	3	1	2	3	1	1	1	1	9	7
	Glyma.19G078600	Glyma19g22800	0	1	0	0	0	0	1	1	0	0	0	0	1	0
	Glyma.19G082000	Glyma19g24210	12	3	5	4	2	2	5	4	2	1	0	0	4	0
	Glyma.19G124800	Glyma19g30480	1	1	2	1	1	1	1	2	1	1	1	0	2	1
	Glyma.19G148900	Glyma19g33090	15	14	18	16	14	6	13	11	13	8	12	12	19	22
	Glyma.19G161700	Glyma19g34440	5	1	1	1	1	1	2	4	5	2	4	3	1	1
	Glyma.19G166900	Glyma19g35010	8	8	5	5	2	4	4	3	2	1	3	1	7	7
	Glyma.19G180000	Glyma19g36400	4	15	6	7	5	3	4	4	4	3	6	5	13	3
	Glyma.19G180900	Glyma19g36490	1	0	0	0	0	0	1	0	0	0	0	0	0	0
	Glyma.19G181100	Glyma19g36510	7	10	9	8	8	2	5	10	6	3	5	2	8	24
	Glyma.19G203000	Glyma19g39040	0	1	1	0	1	2	2	2	2	1	2	0	2	1
	Glyma.19G210900	Glyma19g39830	0	7	2	1	0	1	3	2	4	4	8	4	1	0
	Glyma.19G212000	Glyma19g39960	1	2	1	2	2	0	0	1	2	1	1	0	1	0
	Glyma.19G232800	Glyma19g42100	5	6	6	7	6	4	4	5	3	1	2	2	7	4
	Glyma.19G236800	Glyma19g42510	1	3	1	1	13	0	1	1	1	1	0	1	40	20
	Glyma.19G255700	Glyma19g44470	0	0	0	0	0	0	0	0	0	0	0	0	7	1
	Glyma.20G004500	Glyma20g00720	1	1	1	3	1	0	2	0	0	0	0	0	1	1
	Glyma.20G064600	Glyma20g15440	1	1	1	1	2	1	1	1	1	1	1	1	1	0
	Glyma.20G076700	Glyma20g18970	2	3	2	1	1	3	1	1	1	0	1	0	1	3
	Glyma.20G087900	Glyma20g21940	4	1	2	2	0	1	1	1	0	0	0	0	1	0
	Glyma.20G088900	Glyma20g22040	1	0	0	1	1	0	0	0	0	0	0	0	0	0
	Glyma.20G102400	Glyma20g23550	7	9	10	8	10	4	6	5	7	5	8	6	15	9
	Glyma.20G104300	Glyma20g23790	15	17	18	15	13	7	12	16	14	9	15	12	19	8
	Glyma.20G130800	Glyma20g26700	6	8	3	5	1	2	2	3	3	2	4	2	3	2
	Glyma.20G131600	Glyma20g26780	4	4	3	4	9	1	2	3	3	1	3	2	4	5
	Glyma.20G149700	Glyma20g28810	17	10	8	11	12	1	0	0	0	0	1	0	0	175
	Glyma.20G156600	Glyma20g29590	12	11	9	8	5	2	4	5	5	3	2	1	13	3
	Glyma.20G165200	Glyma20g30510	5	5	4	6	4	1	2	4	3	1	3	3	1	1
	Glyma.20G174500	Glyma20g31460	14	12	13	12	14	6	9	9	8	4	5	5	20	10
	Glyma.20G185600	Glyma20g32670	2	2	1	1	1	2	2	2	1	1	2	2	3	3
	Glyma.20G187900	Glyma20g32920	3	5	3	3	3	2	2	3	2	1	2	1	2	1
	Glyma.20G191400	Glyma20g33300	7	9	4	6	3	2	5	3	4	2	4	2	11	57
	Glyma.20G203400	Glyma20g34540	1	0	0	0	0	0	0	0	0	0	0	0	1	0
	Glyma.20G209400	Glyma20g35150	2	5	3	3	2	1	1	2	1	1	1	0	4	1
	Glyma.20G225400	Glyma20g36830	1	2	1	4	2	2	3	1	2	1	3	2	4	1
	Glyma.20G231900	Glyma20g37560	2	2	1	1	0	1	1	0	0	0	0	0	0	3
	Glyma.20G232800	Glyma20g37650	1	2	2	2	3	1	2	3	1	0	2	1	2	0
	Glyma.20G236700	Glyma20g38050	9	7	8	8	8	2	4	4	4	2	4	2	11	6
	Glyma.20G238800	Glyma20g38280	18	18	13	11	4	6	8	12	8	4	11	5	10	13
U-box	Glyma.01G022600	Glyma01g02780	10	5	2	2	3	0	0	0	1	1	2	1	8	6
	Glyma.01G131800	Glyma01g32430	4	5	4	4	4	1	3	4	4	2	3	2	34	4
	Glyma.01G194100	Glyma01g40170	4	4	4	4	2	1	3	2	3	1	2	2	5	5
	Glyma.01G195200	Glyma01g40310	3	3	3	3	2	0	1	2	1	0	1	1	2	3
	Glyma.02G034200	Glyma02g03890	0	2	0	1	0	0	0	0	0	0	0	0	1	10
	Glyma.02G055500	Glyma02g06200	1	2	1	2	2	1	1	1	1	0	0	0	1	1
	Glyma.02G083900	Glyma02g09240	4	3	6	3	0	1	1	1	1	0	1	1	7	1
	Glyma.02G102900	Glyma02g11480	2	35	7	9	16	2	3	2	4	2	1	0	4	2
	Glyma.02G195900	Glyma02g35350	3	0	0	1	4	0	0	0	0	0	0	0	14	1
	Glyma.02G242900	Glyma02g40990	0	1	0	1	2	0	0	0	0	0	0	0	4	16
	Glyma.03G008800	Glyma03g01110	0	0	1	1	0	0	0	0	0	0	1	1	0	0
	Glyma.03G036700	Glyma03g04480	3	6	5	4	5	1	5	4	5	2	3	3	25	3
	Glyma.03G088400	Glyma03g22210	5	9	4	5	3	4	3	2	3	1	4	2	7	10
	Glyma.03G163900	Glyma03g32070	2	3	2	3	1	1	1	1	1	1	1	1	2	1
	Glyma.03G202600	Glyma03g36100	2	2	0	3	4	0	0	0	0	0	0	0	0	2
	Glyma.03G253100	Glyma03g41360	5	3	3	2	2	3	3	4	1	1	1	0	5	3
	Glyma.04G016500	Glyma04g01810	3	3	4	3	3	1	1	2	1	1	2	1	6	2
	Glyma.04G047100	Glyma04g04980	5	3	4	5	8	0	0	0	1	0	0	0	2	0
	Glyma.04G121100	Glyma04g14270	4	4	1	1	1	0	0	1	1	0	1	0	5	1
	Glyma.04G179300	Glyma04g35020	8	10	12	14	20	5	7	8	12	6	11	11	25	14
	Glyma.05G146300	Glyma05g27880	4	5	2	2	2	4	4	2	1	0	1	1	2	0
	Glyma.05G162100	Glyma05g29450	1	3	2	2	2	0	1	0	1	0	0	0	5	9
	Glyma.05G189600	Glyma05g32310	2	2	2	0	2	1	3	2	3	1	3	1	7	1
	Glyma.05G229600	Glyma05g35600	0	0	0	0	0	0	0	0	1	0	1	0	0	0
	Glyma.06G016500	Glyma06g01920	3	5	3	4	3	1	1	1	1	0	2	0	5	4
	Glyma.06G047800	Glyma06g05050	1	4	3	3	6	0	1	1	0	1	0	0	1	1
	Glyma.06G132100	Glyma06g13730	1	2	1	1	2	0	0	0	0	0	0	0	1	0
	Glyma.06G151200	Glyma06g15630	0	6	5	4	4	0	1	1	2	2	2	3	13	7
	Glyma.06G154100	Glyma06g15960	0	0	0	0	0	0	0	0	0	0	0	0	1	0
	Glyma.06G183800	Glyma06g19540	0	4	0	0	0	0	0	0	0	0	0	0	0	0
	Glyma.06G185400	Glyma06g19730	7	8	7	7	6	2	3	3	6	3	5	5	15	4
	Glyma.06G317700	Glyma06g47540	3	4	1	1	1	1	1	1	1	0	1	1	4	0
	Glyma.07G052900	Glyma07g05870	2	2	1	1	1	0	0	0	0	0	0	0	4	0
	Glyma.07G070300	Glyma07g07650	0	0	1	1	0	0	0	0	0	0	0	0	1	0
	Glyma.07G106000	Glyma07g11960	0	0	0	0	0	0	0	0	0	0	0	0	0	2
	Glyma.07G188400	Glyma07g30760	3	1	2	2	4	0	1	2	2	1	1	1	3	2
	Glyma.07G214300	Glyma07g33730	1	4	2	2	5	1	2	2	3	1	2	1	4	4
	Glyma.07G216200	Glyma07g33980	5	3	4	5	3	1	2	1	2	1	2	1	5	1
	Glyma.08G000400	Glyma08g00240	0	1	1	1	0	0	0	0	0	0	0	0	0	0
	Glyma.08G037000	Glyma08g04140	0	0	0	0	0	0	0	0	0	0	0	0	0	4
	Glyma.08G061100	Glyma08g06560	2	4	3	3	9	2	2	0	2	1	1	1	4	3
	Glyma.08G103100	Glyma08g10860	3	7	4	3	4	3	2	1	1	0	1	1	3	2
	Glyma.08G119700	Glyma08g12610	2	1	1	1	1	0	0	1	1	0	1	1	6	6
	Glyma.08G147200	Glyma08g15580	3	5	6	4	5	1	3	3	2	2	3	3	7	3
	Glyma.08G345800	Glyma08g45980	1	2	2	3	2	5	4	2	3	3	5	4	4	5
	Glyma.09G172100	Glyma09g30250	0	0	0	1	1	0	0	0	0	0	0	0	1	2
	Glyma.09G199700	Glyma09g33230	4	1	1	1	2	0	0	0	1	0	1	1	6	7
	Glyma.09G256200	Glyma09g39220	0	1	0	0	0	0	0	0	0	0	0	0	0	0
	Glyma.10G037500	Glyma10g04320	3	4	4	4	3	1	2	3	1	1	2	1	2	1
	Glyma.10G081900	Glyma10g10110	0	0	0	0	0	1	1	1	0	0	0	0	11	0
	Glyma.10G179500	Glyma10g32270	2	4	2	2	2	0	0	1	1	1	1	0	2	1
	Glyma.10G208200	Glyma10g35220	2	3	1	2	1	1	1	0	1	1	1	1	6	1
	Glyma.11G046500	Glyma11g04980	5	3	3	3	3	1	3	3	1	1	3	1	4	3
	Glyma.11G047800	Glyma11g05130	6	6	8	7	5	2	4	4	6	2	4	3	9	11
	Glyma.11G069300	Glyma11g07400	0	2	0	1	0	0	0	1	0	0	1	0	1	0
	Glyma.11G139700	Glyma11g14860	2	8	2	2	3	1	1	2	2	1	2	1	1	1
	Glyma.11G140100	Glyma11g14910	12	21	17	19	14	2	4	5	6	3	7	7	39	17
	Glyma.11G161500	Glyma11g30020	2	5	2	3	2	1	1	2	2	1	3	1	6	2
	Glyma.11G214500	Glyma11g33450	4	8	0	5	8	2	1	1	2	1	2	2	6	19
	Glyma.11G249000	Glyma11g37220	4	5	5	8	3	2	2	1	1	1	1	1	2	0
	Glyma.12G063700	Glyma12g06860	6	29	10	10	10	1	3	2	3	3	4	4	37	8
	Glyma.12G095100	Glyma12g10070	0	1	0	0	0	0	0	0	0	0	0	0	0	0
	Glyma.12G189000	Glyma12g31500	0	0	0	0	0	0	0	0	0	0	0	0	1	0
	Glyma.13G069300	Glyma13g04610	5	6	7	8	9	0	1	2	3	1	3	2	5	2
	Glyma.13G059200	Glyma13g05850	5	8	5	5	4	2	4	4	4	1	4	2	9	7
	Glyma.13G225900	Glyma13g29780	6	7	3	7	17	2	4	2	4	1	2	2	8	12
	Glyma.13G249400	Glyma13g32290	3	7	3	2	3	2	5	7	5	1	3	6	23	14
	Glyma.13G312700	Glyma13g38890	0	0	0	0	0	0	0	0	0	0	0	0	2	0
	Glyma.14G212200	Glyma14g39300	0	1	0	4	23	0	0	0	0	0	0	0	2	19
	Glyma.15G038600	Glyma15g04350	5	6	3	3	3	1	2	2	1	1	2	1	4	1
	Glyma.15G064800	Glyma15g07050	4	5	5	3	5	1	3	3	4	1	4	3	6	5
	Glyma.15G086200	Glyma15g09260	7	7	2	6	12	2	2	2	3	1	3	2	6	12
	Glyma.16G022000	Glyma16g02470	1	2	1	1	1	0	0	0	0	0	1	0	2	1
	Glyma.16G138300	Glyma16g25240	1	2	1	1	2	0	0	0	1	0	0	0	2	1
	Glyma.16G170300	Glyma16g28630	4	2	6	3	0	0	1	2	1	0	0	1	3	0
	Glyma.17G052800	Glyma17g06070	2	2	2	2	1	0	1	1	1	0	1	0	6	1
	Glyma.17G090900	Glyma17g09850	0	13	1	2	3	1	1	1	2	1	1	0	2	0
	Glyma.17G233600	Glyma17g35180	0	0	1	1	1	1	0	1	1	0	0	0	1	0
	Glyma.18G008300	Glyma18g01180	3	3	3	5	1	1	1	1	0	1	1	0	2	0
	Glyma.18G042100	Glyma18g04770	5	4	1	7	11	4	3	0	1	1	1	1	7	24
	Glyma.18G055200	Glyma18g06200	3	8	6	6	3	1	2	4	3	2	4	3	6	3
	Glyma.18G061900	Glyma18g06940	2	1	1	1	1	0	1	0	0	0	0	0	1	0
	Glyma.18G155200	Glyma18g31330	2	0	1	1	1	0	1	0	1	1	2	2	1	1
	Glyma.18G176400	Glyma18g38570	6	6	5	4	4	2	1	3	2	1	2	1	4	3
	Glyma.18G233500	Glyma18g46750	3	10	5	6	4	2	2	2	3	2	4	2	19	5
	Glyma.19G013500	Glyma19g01630	5	3	9	9	14	1	2	1	3	1	3	1	7	8
	Glyma.19G027200	Glyma19g03370	7	9	6	5	4	2	4	5	4	2	5	3	8	6
	Glyma.19G165200	Glyma19g34820	1	2	1	2	1	1	1	1	1	1	2	1	1	1
	Glyma.19G250700	Glyma19g43980	8	4	8	6	7	3	6	7	5	3	4	2	13	4
	Glyma.20G013200	Glyma20g01640	4	3	4	6	3	1	2	1	2	0	1	0	3	4
	Glyma.20G160900	Glyma20g30050	1	2	1	1	1	0	0	1	0	0	1	1	3	6
	Glyma.20G182600	Glyma20g32340	3	5	2	2	2	1	1	1	1	1	1	1	7	3
F-box	Glyma.14G088700	Glyma0092s00200	1	4	2	2	3	2	1	1	1	1	1	0	2	1
	Glyma.01G028800	Glyma01g03500	25	27	22	31	32	1	4	3	3	2	2	1	24	6
	Glyma.01G072000	Glyma01g10160	2	4	2	2	1	1	2	2	1	1	1	0	2	1
	Glyma.01G100400	Glyma01g24580	0	0	0	0	0	0	1	0	0	0	0	0	0	0
	Glyma.01G154100	Glyma01g35750	5	8	6	5	5	3	5	2	3	2	4	2	6	8
	Glyma.01G173700	Glyma01g37940	8	11	16	13	7	4	5	7	5	4	6	4	8	9
	Glyma.01G187800	Glyma01g39470	1	3	2	1	0	1	1	0	0	1	0	0	2	3
	Glyma.01G189600	Glyma01g39660	4	6	7	6	7	3	4	5	7	3	8	6	8	7
	Glyma.02G036400	Glyma02g04130	6	27	23	27	30	6	13	10	8	6	4	3	12	12
	Glyma.02G038300	Glyma02g04340	3	6	5	6	6	2	5	3	4	2	4	3	8	12
	Glyma.02G041600	Glyma02g04720	2	2	3	3	2	2	3	2	3	2	3	2	2	4
	Glyma.02G055300	Glyma02g06180	8	8	9	9	5	1	4	4	4	3	4	3	7	4
	Glyma.02G057300	Glyma02g06390	0	0	0	0	0	1	1	0	0	0	0	0	0	0
	Glyma.02G065300	Glyma02g07240	3	5	4	4	3	2	3	3	2	1	3	2	4	2
	Glyma.02G079600	Glyma02g08760	0	0	0	0	0	0	0	0	0	0	0	0	0	1
	Glyma.02G083400	Glyma02g09190	16	29	33	18	15	6	16	28	18	8	14	17	32	24
	Glyma.02G105600	Glyma02g11740	3	22	5	5	11	2	4	4	3	2	4	3	7	12
	Glyma.02G127700	Glyma02g14150	2	3	2	2	2	2	2	2	2	1	3	2	1	2
	Glyma.02G128400	Glyma02g14220	0	0	0	0	1	0	0	0	0	0	0	0	0	0
	Glyma.02G142300	Glyma02g16060	4	3	3	3	2	1	3	3	2	1	1	0	3	3
	Glyma.02G148100	Glyma02g16700	0	0	0	0	0	0	0	0	1	0	2	1	0	3
	Glyma.02G188000	Glyma02g33930	4	4	3	3	3	1	2	1	1	1	1	1	2	1
	Glyma.02G211800	Glyma02g37470	4	6	8	7	8	3	7	5	6	3	4	4	10	3
	Glyma.02G254300	Glyma02g42150	3	8	2	3	2	2	2	3	1	1	2	1	6	2
	Glyma.02G273700	Glyma02g44130	6	7	8	6	6	2	4	6	3	3	4	3	6	4
	Glyma.02G278300	Glyma02g44660	7	14	2	3	3	0	1	3	2	1	2	2	7	1
	Glyma.02G289100	Glyma02g45850	0	0	0	0	0	1	2	0	0	0	0	0	0	0
	Glyma.03G017000	Glyma03g01900	6	7	5	6	8	2	2	2	3	1	3	2	4	5
	Glyma.03G116000	Glyma03g26910	0	1	1	2	2	0	1	0	1	1	2	1	0	0
	Glyma.03G126600	Glyma03g28210	4	39	11	11	12	4	8	6	5	3	5	1	4	2
	Glyma.03G152300	Glyma03g30900	3	3	1	2	2	1	1	1	2	1	2	0	3	3
	Glyma.03G155100	Glyma03g31140	2	2	5	4	3	1	2	2	2	1	1	1	4	8
	Glyma.03G156000	Glyma03g31230	3	3	3	3	4	2	4	3	2	1	2	1	4	3
	Glyma.03G158900	Glyma03g31560	11	5	7	5	3	3	4	6	2	0	2	1	1	1
	Glyma.03G160600	Glyma03g31740	3	7	6	5	5	2	5	4	5	2	6	5	18	5
	Glyma.03G189500	Glyma03g34720	14	11	13	9	9	4	10	13	11	7	13	11	8	36
	Glyma.03G198600	Glyma03g35660	13	11	4	7	9	1	2	2	5	2	8	6	12	24
	Glyma.03G214300	Glyma03g37230	37	24	33	28	35	16	19	18	19	14	23	30	4	54
	Glyma.03G233800	Glyma03g39330	0	7	0	0	0	0	0	0	0	0	0	0	1	0
	Glyma.03G249300	Glyma03g40960	3	8	8	8	4	2	8	4	10	6	9	9	4	4
	Glyma.03G253900	Glyma03g41460	6	14	6	6	5	1	2	1	1	1	1	1	27	10
	Glyma.03G254500	Glyma03g41530	5	11	4	4	2	3	6	4	3	2	3	2	6	5
	Glyma.04G016300	Glyma04g01800	4	4	4	4	4	1	2	3	2	1	2	1	6	4
	Glyma.04G019900	Glyma04g02200	5	9	7	7	7	2	3	2	3	1	3	2	16	7
	Glyma.04G042900	Glyma04g04540	44	44	50	42	55	10	20	19	10	6	8	6	74	41
	Glyma.04G045200	Glyma04g04790	0	0	0	0	0	0	0	0	0	0	0	0	18	0
	Glyma.04G055700	Glyma04g05850	4	3	3	5	3	1	2	3	2	1	2	2	4	3
	Glyma.04G058200	Glyma04g06160	2	5	1	1	1	2	3	3	1	0	1	0	2	1
	Glyma.04G066900	Glyma04g07110	6	17	13	9	9	20	22	17	15	10	14	8	18	7
	Glyma.04G093500	Glyma04g09930	5	11	18	15	15	3	6	6	4	2	3	2	8	1
	Glyma.04G100100	Glyma04g10850	20	34	75	58	67	9	12	17	17	8	20	17	6	26
	Glyma.04G112600	Glyma04g12490	4	6	3	3	4	2	2	3	3	2	6	4	5	6
	Glyma.04G120000	Glyma04g13930	5	3	3	3	2	0	1	3	2	1	3	3	4	10
	Glyma.04G147000	Glyma04g20330	1	3	1	2	2	0	0	0	0	0	1	2	10	3
	Glyma.04G150400	Glyma04g21330	2	1	3	1	3	2	6	3	3	2	2	1	56	38
	Glyma.04G138300	Glyma04g28970	4	3	2	2	1	1	1	1	1	0	1	0	2	1
	Glyma.04G195700	Glyma04g37220	4	10	3	6	3	1	3	3	2	1	4	5	10	11
	Glyma.04G196900	Glyma04g37380	14	14	23	16	9	7	14	14	20	13	21	12	11	13
	Glyma.04G219400	Glyma04g39720	11	14	18	13	15	4	14	18	14	7	14	11	33	82
	Glyma.04G232600	Glyma04g41100	1	2	2	2	2	0	1	0	1	1	1	1	3	3
	Glyma.04G242700	Glyma04g42160	14	46	31	22	22	16	26	27	17	15	18	11	20	10
	Glyma.04G247500	Glyma04g42640	2	3	3	4	3	3	3	2	2	1	2	0	2	3
	Glyma.05G049400	Glyma05g03500	3	4	5	6	5	2	3	1	3	2	3	2	4	4
	Glyma.05G073500	Glyma05g06540	1	3	3	3	1	1	2	2	1	1	2	0	3	1
	Glyma.05G119400	Glyma05g24760	3	3	2	3	2	1	1	1	1	0	2	1	3	2
	Glyma.05G144800	Glyma05g27700	5	7	6	7	6	4	5	5	6	4	10	7	13	8
	Glyma.05G147400	Glyma05g28010	6	9	5	7	5	3	4	6	7	3	6	6	8	5
	Glyma.05G147900	Glyma05g28050	4	3	6	5	3	1	2	2	1	1	2	2	3	2
	Glyma.05G155000	Glyma05g28760	4	5	2	2	3	1	2	1	1	1	1	0	2	1
	Glyma.05G155600	Glyma05g28820	11	45	14	25	15	4	10	7	15	13	13	2	37	67
	Glyma.05G166200	Glyma05g29980	1	4	4	4	1	1	2	2	2	1	1	1	2	2
	Glyma.05G169600	Glyma05g30340	8	2	3	3	1	1	2	2	1	0	0	0	1	0
	Glyma.05G194000	Glyma05g32750	2	4	1	2	2	1	1	2	1	1	2	2	2	2
	Glyma.05G239400	Glyma05g34530	3	11	11	6	8	5	7	8	6	3	5	4	2	2
	Glyma.05G235800	Glyma05g34920	1	3	1	1	1	0	1	1	1	0	3	2	0	0
	Glyma.05G217900	Glyma05g36770	3	2	3	2	2	1	3	2	2	1	2	1	2	4
	Glyma.06G016400	Glyma06g01910	7	3	7	9	7	2	4	3	3	2	4	1	8	8
	Glyma.06G043400	Glyma06g04640	36	70	52	36	34	2	9	18	8	4	5	3	43	9
	Glyma.06G045700	Glyma06g04870	1	1	0	0	1	0	0	0	0	0	0	0	4	0
	Glyma.06G055800	Glyma06g05840	4	6	4	3	3	2	3	3	2	1	3	2	2	2
	Glyma.06G058900	Glyma06g06160	2	3	4	4	4	2	3	2	1	1	1	0	1	0
	Glyma.06G068400	Glyma06g07200	10	21	19	16	13	21	36	26	22	13	17	7	19	4
	Glyma.06G076900	Glyma06g08050	10	20	4	5	3	0	1	1	1	0	1	1	6	1
	Glyma.06G095400	Glyma06g09990	8	10	13	12	18	6	13	8	8	5	5	4	7	8
	Glyma.06G098100	Glyma06g10300	2	4	1	2	3	1	3	1	1	1	2	1	2	2
	Glyma.06G101600	Glyma06g10660	2	6	3	6	7	2	3	3	4	1	2	2	12	21
	Glyma.06G101800	Glyma06g10680	13	20	20	17	14	6	10	13	13	9	14	11	9	8
	Glyma.06G106800	Glyma06g11210	2	6	4	4	5	2	2	2	2	1	2	2	1	1
	Glyma.06G115200	Glyma06g12130	4	10	9	5	5	8	6	2	4	3	3	3	4	1
	Glyma.06G120600	Glyma06g12640	12	229	65	54	42	55	115	111	99	80	113	96	67	124
	Glyma.06G126800	Glyma06g13220	0	2	1	1	2	0	1	0	0	0	1	0	1	2
	Glyma.06G132400	Glyma06g13750	7	7	6	5	9	1	2	2	4	2	3	2	6	2
	Glyma.06G146500	Glyma06g15150	21	16	19	15	23	5	13	18	19	9	18	15	31	40
	Glyma.06G168700	Glyma06g17710	4	4	4	4	3	2	3	3	3	3	4	2	4	4
	Glyma.06G181300	Glyma06g19220	0	0	0	0	0	1	1	0	0	0	0	0	0	0
	Glyma.06G213000	Glyma06g23950	2	2	6	6	4	3	7	8	6	5	6	3	26	15
	Glyma.06G270800	Glyma06g42220	0	0	0	0	0	1	0	0	0	0	0	0	0	0
	Glyma.06G318100	Glyma06g47600	6	6	3	4	3	2	4	5	5	3	4	4	8	9
	Glyma.07G004400	Glyma07g00640	0	3	1	0	0	1	1	1	1	1	1	1	4	0
	Glyma.07G020700	Glyma07g02350	5	3	1	2	1	0	1	1	1	0	0	0	1	0
	Glyma.07G022100	Glyma07g02510	0	1	0	0	0	0	0	0	0	0	0	0	3	1
	Glyma.07G032000	Glyma07g03590	6	3	4	3	4	2	5	7	2	2	2	1	3	4
	Glyma.07G034400	Glyma07g03860	5	11	2	4	6	2	4	4	5	3	4	3	22	26
	Glyma.07G060100	Glyma07g06600	2	6	3	3	2	2	2	1	2	1	2	1	7	13
	Glyma.07G071400	Glyma07g07780	3	2	1	2	2	1	2	1	1	0	0	0	2	2
	Glyma.07G071500	Glyma07g07790	1	2	2	0	2	1	1	1	0	0	1	1	0	1
	Glyma.07G071600	Glyma07g07800	0	0	0	0	0	0	1	0	1	0	0	0	0	0
	Glyma.07G077600	Glyma07g08420	5	18	5	8	6	3	4	4	4	2	4	1	9	4
	Glyma.07G189800	Glyma07g30910	8	19	7	9	9	1	1	2	3	1	2	2	7	3
	Glyma.07G190100	Glyma07g30950	11	5	1	8	10	1	3	2	2	1	1	0	3	15
	Glyma.07G235500	Glyma07g36360	4	7	3	3	5	1	1	1	1	1	1	0	2	2
	Glyma.07G251400	Glyma07g38120	2	18	3	2	3	2	1	2	2	1	2	1	3	4
	Glyma.07G265800	Glyma07g39560	9	13	11	10	9	5	8	13	15	8	17	10	13	17
	Glyma.08G002000	Glyma08g00410	0	3	1	1	2	0	1	0	1	1	1	1	3	1
	Glyma.08G024000	Glyma08g02790	2	3	2	3	3	1	4	3	2	1	2	1	3	5
	Glyma.08G043200	Glyma08g04790	2	1	1	0	0	0	0	0	0	0	1	0	0	0
	Glyma.08G046500	Glyma08g05130	6	12	15	6	5	4	5	6	6	3	6	2	1	3
	Glyma.08G059500	Glyma08g06390	4	14	7	6	6	1	0	1	2	1	2	1	4	0
	Glyma.08G074400	Glyma08g07920	3	4	3	3	2	1	2	1	2	1	3	1	5	12
	Glyma.08G098000	Glyma08g10360	2	3	1	1	2	1	1	2	1	1	1	0	1	2
	Glyma.08G101200	Glyma08g10680	9	11	9	10	7	2	7	6	9	4	12	9	20	14
	Glyma.08G103400	Glyma08g10890	4	15	4	6	6	1	1	1	1	0	0	1	2	5
	Glyma.08G104400	Glyma08g10980	17	20	11	14	11	6	7	6	10	5	13	13	13	4
	Glyma.08G104800	Glyma08g11030	4	3	3	4	3	1	2	1	3	2	4	5	5	3
	Glyma.08G112900	Glyma08g11910	5	4	2	3	3	1	2	1	2	1	2	1	2	1
	Glyma.08G127900	Glyma08g13480	5	1	4	2	1	1	1	2	1	0	0	0	1	0
	Glyma.08G134900	Glyma08g14340	3	4	5	3	4	2	2	1	1	1	1	1	5	2
	Glyma.08G183100	Glyma08g19520	10	16	12	9	7	4	4	7	3	1	2	2	11	3
	Glyma.08G185900	Glyma08g19820	3	1	1	2	1	0	2	2	1	0	0	0	1	0
	Glyma.08G192100	Glyma08g20500	3	8	3	3	3	1	2	2	3	1	2	1	4	4
	Glyma.08G195400	Glyma08g20850	0	0	0	0	0	1	0	0	0	0	0	0	0	0
	Glyma.08G207700	Glyma08g22170	5	10	3	4	5	1	1	2	5	3	4	2	29	9
	Glyma.08G221300	Glyma08g23670	3	4	1	2	0	1	1	0	0	0	1	0	4	0
	Glyma.08G243300	Glyma08g26560	0	0	0	0	0	0	0	0	0	0	0	0	0	63
	Glyma.08G252000	Glyma08g27850	4	3	5	4	4	1	1	2	1	1	2	2	6	3
	Glyma.08G253600	Glyma08g28080	2	4	2	2	2	1	3	1	2	1	2	1	2	1
	Glyma.08G284600	Glyma08g39230	1	11	5	7	7	2	3	5	8	4	8	6	2	2
	Glyma.08G298900	Glyma08g41020	4	26	9	14	11	3	9	4	10	5	8	7	9	10
	Glyma.08G348900	Glyma08g46320	0	0	0	0	0	1	1	1	0	0	0	0	0	0
	Glyma.08G350400	Glyma08g46490	0	0	0	0	0	0	1	0	0	0	0	0	0	0
	Glyma.08G351400	Glyma08g46590	2	4	2	2	2	1	2	3	1	1	3	1	1	2
	Glyma.08G356100	Glyma08g47090	3	4	4	3	4	1	2	3	3	2	5	2	13	4
	Glyma.09G010600	Glyma09g01330	6	10	6	7	3	2	3	3	3	2	3	3	8	11
	Glyma.09G019400	Glyma09g02260	3	3	3	6	5	2	4	2	2	1	3	1	4	3
	Glyma.09G032600	Glyma09g03750	4	4	4	4	3	1	3	2	3	2	3	2	14	2
	Glyma.09G056100	Glyma09g06220	10	6	10	9	7	4	5	4	5	4	7	3	8	6
	Glyma.09G116200	Glyma09g19520	1	3	1	1	1	2	1	1	0	0	1	0	0	0
	Glyma.09G139100	Glyma09g25790	0	0	0	0	0	0	1	0	0	0	0	0	0	0
	Glyma.09G142000	Glyma09g26270	2	7	2	2	2	1	2	3	1	1	2	1	2	1
	Glyma.09G145700	Glyma09g26940	0	3	0	0	0	2	1	1	1	0	0	0	4	3
	Glyma.09G229800	Glyma09g36420	5	1	3	2	1	1	3	5	1	0	1	1	1	2
	Glyma.09G242200	Glyma09g37720	6	6	4	5	5	3	7	7	5	3	8	5	6	5
	Glyma.10G025700	Glyma10g03100	1	4	0	1	1	0	0	0	0	0	0	0	2	1
	Glyma.10G028000	Glyma10g03350	16	11	14	19	11	3	6	5	5	3	4	6	6	4
	Glyma.10G032000	Glyma10g03730	3	2	2	3	2	1	2	2	0	0	1	0	2	1
	Glyma.10G064800	Glyma10g07450	9	7	9	6	7	4	6	4	5	3	6	4	9	4
	Glyma.10G075800	Glyma10g08760	0	2	0	0	0	0	0	0	0	0	0	0	18	1
	Glyma.10G117700	Glyma10g22790	1	2	1	1	1	0	1	0	1	0	1	0	0	0
	Glyma.10G135500	Glyma10g27200	0	0	0	0	0	0	0	0	0	0	0	0	0	85
	Glyma.10G135600	Glyma10g27420	0	0	0	0	0	0	0	0	0	0	0	0	0	5
	Glyma.10G136700	Glyma10g27650	1	2	2	2	1	0	1	0	0	0	0	0	1	46
	Glyma.10G150400	Glyma10g29130	0	35	0	0	0	0	0	0	0	0	0	0	9	4
	Glyma.10G154000	Glyma10g29500	5	6	6	7	4	1	2	1	2	1	2	2	6	7
	Glyma.10G169300	Glyma10g31240	8	11	1	19	37	1	1	0	1	0	0	0	1	2
	Glyma.10G169600	Glyma10g31260	24	32	27	56	66	20	32	18	30	17	22	14	35	59
	Glyma.10G199800	Glyma10g34340	4	2	4	5	2	1	3	5	4	2	3	2	3	6
	Glyma.10G200400	Glyma10g34410	0	0	0	0	0	1	0	0	0	0	0	0	0	0
	Glyma.10G220200	Glyma10g36430	1	1	1	0	0	0	0	0	0	0	0	0	0	0
	Glyma.10G224900	Glyma10g36940	8	12	6	8	9	3	4	6	4	1	4	3	24	17
	Glyma.10G229500	Glyma10g37390	2	6	2	1	2	1	1	1	1	0	1	1	3	3
	Glyma.10G236900	Glyma10g38140	5	7	4	5	4	3	4	3	5	3	6	5	6	4
	Glyma.10G238700	Glyma10g38360	0	1	0	0	1	0	1	0	1	1	1	1	4	2
	Glyma.10G255600	Glyma10g40160	7	9	9	7	5	4	6	5	4	4	6	3	9	8
	Glyma.10G290500	Glyma10g43670	0	1	0	0	0	0	0	0	0	0	0	1	0	0
	Glyma.11G052600	Glyma11g05600	6	7	8	10	8	3	8	6	7	5	10	6	14	10
	Glyma.11G054300	Glyma11g05780	0	1	0	1	0	0	0	0	0	0	1	0	2	2
	Glyma.11G069400	Glyma11g07410	11	9	15	15	9	6	10	9	9	5	10	6	12	18
	Glyma.11G090700	Glyma11g09610	7	6	5	5	7	3	2	4	3	3	5	2	5	6
	Glyma.11G181200	Glyma11g18680	1	2	0	1	6	0	1	1	1	1	1	2	5	11
	Glyma.11G154400	Glyma11g21550	19	20	12	10	12	5	9	3	6	3	8	4	10	7
	Glyma.11G154800	Glyma11g21600	2	2	1	1	1	0	1	1	1	0	1	1	1	1
	Glyma.11G227300	Glyma11g34940	9	8	8	6	6	2	5	7	3	2	2	2	16	7
	Glyma.11G250600	Glyma11g37070	9	9	9	8	4	2	4	5	3	2	3	2	13	3
	Glyma.12G051100	Glyma12g05510	23	29	25	31	27	13	24	19	15	7	13	9	49	29
	Glyma.12G128600	Glyma12g15360	10	14	12	11	10	6	9	9	8	5	6	7	6	6
	Glyma.12G196800	Glyma12g32290	7	5	3	3	2	2	2	3	3	1	4	2	8	4
	Glyma.12G230000	Glyma12g35920	11	16	14	10	11	6	8	11	8	4	8	7	11	15
	Glyma.13G097600	Glyma13g00860	10	13	10	9	8	3	4	8	5	3	6	4	7	7
	Glyma.13G086000	Glyma13g02210	1	2	2	1	0	0	1	0	1	0	1	1	2	1
	Glyma.13G064500	Glyma13g05220	5	4	2	2	1	2	2	1	2	1	3	1	3	3
	Glyma.13G036600	Glyma13g09290	1	25	6	7	3	12	26	21	18	16	22	11	3	36
	Glyma.13G149600	Glyma13g21340	5	6	3	3	4	2	4	5	5	2	5	4	7	9
	Glyma.13G154400	Glyma13g22210	4	6	3	4	8	3	2	1	2	1	3	2	1	2
	Glyma.13G166200	Glyma13g23510	1	4	5	4	4	4	12	22	11	8	17	11	8	8
	Glyma.13G209700	Glyma13g28060	6	7	5	6	3	3	4	4	3	2	3	3	7	7
	Glyma.13G211000	Glyma13g28210	0	4	0	2	2	3	2	1	2	1	2	2	1	2
	Glyma.13G214900	Glyma13g28620	10	14	11	9	9	3	2	7	5	3	6	6	8	14
	Glyma.13G218800	Glyma13g29040	3	9	5	5	6	2	2	5	2	1	3	1	5	2
	Glyma.13G219800	Glyma13g29140	11	13	13	8	11	6	9	9	13	6	14	10	15	28
	Glyma.13G220200	Glyma13g29200	3	5	4	2	4	2	4	4	7	2	6	2	3	9
	Glyma.13G224200	Glyma13g29600	0	4	2	2	1	2	2	3	2	0	1	1	1	1
	Glyma.13G246100	Glyma13g31990	0	0	0	0	0	0	0	0	0	0	2	1	0	0
	Glyma.13G269600	Glyma13g34470	11	12	19	13	15	3	8	9	11	4	7	6	18	21
	Glyma.13G314700	Glyma13g39100	1	1	0	1	2	0	0	1	0	0	0	0	0	1
	Glyma.13G326800	Glyma13g40180	5	34	8	8	7	3	4	5	7	4	9	6	19	14
	Glyma.13G360600	Glyma13g43730	5	9	6	10	14	1	7	9	21	11	10	7	6	4
	Glyma.14G036300	Glyma14g04080	5	11	0	0	1	0	0	0	1	0	0	0	4	2
	Glyma.14G044300	Glyma14g04860	5	4	4	5	3	1	3	2	2	1	4	2	3	3
	Glyma.14G073300	Glyma14g08000	0	4	1	3	4	0	0	0	0	0	0	0	2	0
	Glyma.14G073500	Glyma14g08020	1	5	9	12	6	2	3	2	1	0	1	1	1	0
	Glyma.14G086600	Glyma14g09560	5	1	1	1	0	1	0	0	1	0	0	0	5	1
	Glyma.14G098900	Glyma14g11260	4	6	4	5	5	3	6	7	6	3	7	5	3	2
	Glyma.14G105800	Glyma14g12370	4	3	3	3	3	2	3	3	2	0	1	1	1	2
	Glyma.14G116800	Glyma14g14410	7	32	18	15	25	13	14	17	19	8	14	11	26	15
	Glyma.14G167900	Glyma14g33960	1	4	2	2	1	1	0	0	0	1	1	0	0	1
	Glyma.14G179500	Glyma14g35750	18	16	24	20	15	3	13	15	18	10	15	14	12	4
	Glyma.15G004900	Glyma15g00720	1	3	1	1	3	1	1	1	1	0	1	1	2	1
	Glyma.15G013300	Glyma15g01610	15	24	20	23	33	7	20	17	27	16	18	18	17	14
	Glyma.15G022500	Glyma15g02580	1	3	2	2	1	2	2	1	0	1	1	0	1	1
	Glyma.15G046900	Glyma15g05200	8	3	5	5	1	2	2	2	1	0	0	0	2	0
	Glyma.15G049500	Glyma15g05490	14	17	14	13	9	4	9	9	7	2	5	3	11	6
	Glyma.15G055200	Glyma15g06070	2	2	3	1	1	1	1	1	1	2	2	3	3	4
	Glyma.15G092200	Glyma15g09890	5	9	7	5	4	2	3	4	4	3	3	2	6	4
	Glyma.15G092600	Glyma15g09920	11	11	12	9	9	5	9	7	8	4	8	6	11	20
	Glyma.15G093300	Glyma15g10000	2	3	2	3	3	2	1	2	2	1	2	2	4	3
	Glyma.15G098200	Glyma15g10490	10	24	14	14	7	5	5	9	6	4	7	4	8	8
	Glyma.15G101600	Glyma15g10840	0	8	1	2	2	2	2	3	3	1	3	5	2	2
	Glyma.15G101700	Glyma15g10860	2	5	5	4	3	2	3	2	1	2	3	2	4	6
	Glyma.15G115100	Glyma15g12190	8	11	12	13	13	4	5	5	5	3	7	6	29	13
	Glyma.15G242000	Glyma15g38920	2	1	0	1	1	0	0	0	1	0	0	0	2	1
	Glyma.15G242400	Glyma15g38970	0	0	0	0	0	0	0	0	0	0	0	0	1	0
	Glyma.16G050500	Glyma16g05500	27	30	23	21	15	15	14	15	11	9	13	4	15	9
	Glyma.16G063500	Glyma16g06880	0	0	0	0	0	0	0	0	0	0	0	0	1	0
	Glyma.16G063600	Glyma16g06890	3	13	3	4	7	1	1	0	1	0	0	0	2	0
	Glyma.16G071200	Glyma16g07730	1	3	1	2	1	1	1	1	2	0	1	1	4	1
	Glyma.16G096700	Glyma16g19540	7	14	8	9	7	3	3	5	6	3	5	4	7	15
	Glyma.16G123900	Glyma16g23250	14	12	13	10	3	2	8	6	7	3	5	4	7	9
	Glyma.16G138100	Glyma16g25210	6	6	8	9	9	2	2	5	2	1	2	1	5	3
	Glyma.16G177700	Glyma16g29630	0	0	0	0	0	0	0	0	0	0	0	0	0	26
	Glyma.17G008200	Glyma17g01190	5	3	6	7	4	4	12	13	21	11	24	21	6	16
	Glyma.17G017600	Glyma17g02100	2	4	4	3	2	1	2	3	1	2	2	1	3	4
	Glyma.17G019800	Glyma17g02300	5	4	2	3	3	1	1	4	2	1	2	1	3	5
	Glyma.17G022700	Glyma17g02570	6	9	4	4	5	1	1	1	2	1	1	1	3	1
	Glyma.17G022900	Glyma17g02590	5	12	6	5	4	4	6	4	3	2	4	2	4	4
	Glyma.17G026300	Glyma17g02920	0	2	0	0	1	0	0	0	0	0	0	0	0	0
	Glyma.17G062000	Glyma17g06950	10	12	8	5	6	3	4	7	5	2	5	2	6	8
	Glyma.17G078800	Glyma17g08670	1	2	4	6	8	1	2	1	1	0	2	0	3	2
	Glyma.17G116300	Glyma17g12520	0	0	0	0	0	0	1	0	0	0	0	0	0	0
	Glyma.17G131400	Glyma17g14060	5	8	5	3	5	1	3	2	2	2	3	2	4	3
	Glyma.17G167800	Glyma17g18380	7	4	3	5	8	1	1	1	2	1	1	1	9	8
	Glyma.17G211000	Glyma17g31940	3	22	11	8	6	8	5	4	5	5	7	4	18	5
	Glyma.17G220600	Glyma17g33640	2	2	1	2	2	2	1	2	1	0	1	1	2	2
	Glyma.17G225800	Glyma17g34350	6	7	7	6	6	3	4	6	7	3	9	6	6	5
	Glyma.17G237800	Glyma17g35610	41	23	15	11	12	2	3	4	3	3	3	2	19	16
	Glyma.17G238700	Glyma17g35690	17	12	14	13	13	5	8	10	9	4	9	4	14	10
	Glyma.17G247500	Glyma17g36600	5	3	3	2	2	2	3	3	1	1	2	1	2	2
	Glyma.17G251500	Glyma17g36990	1	6	9	7	8	1	2	1	1	0	0	1	2	0
	Glyma.17G251700	Glyma17g37010	1	1	0	1	2	1	0	0	0	0	0	0	0	0
	Glyma.18G005400	Glyma18g00870	18	12	11	11	7	4	4	7	5	3	6	6	18	11
	Glyma.18G006600	Glyma18g00990	4	5	5	5	3	1	2	1	1	0	1	1	8	1
	Glyma.18G141000	Glyma18g20000	3	2	1	2	1	1	0	0	0	0	0	0	0	60
	Glyma.18G164600	Glyma18g35370	2	4	2	2	3	2	3	2	4	1	3	2	2	4
	Glyma.18G227100	Glyma18g46130	5	5	6	4	3	5	3	3	3	2	3	3	4	7
	Glyma.18G265500	Glyma18g50040	7	8	10	9	5	5	7	4	4	4	3	2	7	3
	Glyma.18G274500	Glyma18g50990	0	0	0	0	0	0	0	0	0	0	0	0	0	109
	Glyma.18G274700	Glyma18g51000	5	5	3	2	1	1	1	2	2	1	2	2	1	1
	Glyma.18G274800	Glyma18g51020	3	3	2	2	3	1	3	2	3	2	4	2	4	13
	Glyma.18G275900	Glyma18g51130	2	2	2	2	2	1	2	1	1	1	1	1	3	1
	Glyma.18G286800	Glyma18g52370	0	1	0	0	0	0	0	0	0	0	0	0	0	0
	Glyma.19G005000	Glyma19g00370	2	4	1	1	1	1	2	1	1	1	2	1	4	2
	Glyma.19G068600	Glyma19g12410	4	7	3	5	3	1	2	3	1	1	2	2	10	8
	Glyma.19G077200	Glyma19g22680	2	2	3	5	1	1	1	1	2	2	3	3	3	2
	Glyma.19G100200	Glyma19g27280	24	38	24	22	19	18	13	16	14	7	13	6	18	9
	Glyma.19G119400	Glyma19g29760	4	13	5	5	4	4	4	2	4	2	8	4	5	6
	Glyma.19G129600	Glyma19g30990	1	7	3	5	4	2	3	2	2	2	2	1	1	3
	Glyma.19G154800	Glyma19g33720	1	4	3	1	1	1	2	2	1	0	1	1	3	4
	Glyma.19G158300	Glyma19g34080	3	3	2	3	3	1	1	2	2	2	2	3	2	2
	Glyma.19G161300	Glyma19g34400	8	4	3	3	1	3	3	5	1	1	1	0	2	2
	Glyma.19G162400	Glyma19g34520	3	4	4	3	3	1	3	5	3	1	3	2	14	7
	Glyma.19G206800	Glyma19g39420	22	11	14	15	10	4	5	11	8	4	8	4	5	3
	Glyma.19G231000	Glyma19g41900	0	0	1	1	0	0	1	0	0	0	0	1	10	3
	Glyma.19G246800	Glyma19g43610	2	2	2	2	1	2	4	3	4	2	4	2	1	2
	Glyma.19G252100	Glyma19g44130	5	19	8	11	18	2	7	8	3	2	4	3	10	21
	Glyma.20G042200	Glyma20g08260	4	12	3	4	4	1	0	0	1	1	1	1	4	1
	Glyma.20G045100	Glyma20g08730	8	6	5	2	5	1	4	5	5	2	2	0	3	3
	Glyma.20G098700	Glyma20g23120	0	0	0	0	0	0	0	0	0	1	1	0	5	0
	Glyma.20G105000	Glyma20g23880	5	7	7	6	4	2	4	5	5	3	6	4	7	4
	Glyma.20G157500	Glyma20g29670	1	2	1	3	0	1	1	2	1	1	2	0	1	1
	Glyma.20G166900	Glyma20g30660	6	17	7	8	7	2	4	7	3	1	1	2	17	3

## Sheet: In all 14 tissues
	Hit	Phytozome ID	young_leaf	flower	one cm pod	pod shell 10DAF	pod shell 14DAF	seed 10DAF	seed 14DAF	seed 21DAF	seed 25DAF	seed 28DAF	seed 35DAF	seed 42DAF	root	nodule
UBA	Glyma.14G196800	Glyma14g37610	8	6	8	11	7	3	5	7	5	3	5	5	11	7
	Glyma.18G058900	Glyma18g06620	17	23	15	16	8	4	10	17	8	4	8	3	21	15
UBC	Glyma.02G020000	Glyma02g02400	6	42	18	25	85	3	6	4	4	4	5	5	5	4
	Glyma.02G236900	Glyma02g40330	35	36	29	31	25	20	26	25	20	9	19	12	47	30
	Glyma.03G004200	Glyma03g00650	12	7	12	11	6	7	7	6	5	3	5	3	11	9
	Glyma.03G255400	Glyma03g41630	24	53	26	20	15	15	15	22	12	8	17	11	42	68
	Glyma.04G173300	Glyma04g34170	55	92	94	67	67	18	29	34	30	23	43	33	194	70
	Glyma.04G199200	Glyma04g37620	13	13	12	11	11	7	8	12	8	4	10	9	16	20
	Glyma.04G238800	Glyma04g41750	29	94	64	88	101	38	90	46	126	79	138	75	161	132
	Glyma.05G028800	Glyma05g01270	47	46	50	60	54	26	33	26	28	15	16	12	76	57
	Glyma.05G035700	Glyma05g01980	3	1	4	3	3	2	2	1	2	1	2	1	1	2
	Glyma.05G209400	Glyma05g37650	2	4	3	4	3	4	6	6	7	5	13	4	4	2
	Glyma.06G082900	Glyma06g08720	16	21	20	19	17	11	13	13	7	5	6	4	21	12
	Glyma.06G124900	Glyma06g13020	60	139	107	128	146	37	74	53	60	28	39	34	200	180
	Glyma.06G166300	Glyma06g17470	13	16	14	9	16	5	10	10	8	5	13	11	15	9
	Glyma.06G230300	Glyma06g33840	11	12	12	13	11	9	13	7	4	2	3	2	13	12
	Glyma.07G046200	Glyma07g05170	8	15	8	10	9	7	6	4	5	5	10	5	14	8
	Glyma.07G240600	Glyma07g36950	7	14	7	5	7	4	5	7	9	4	17	8	5	8
	Glyma.08G016100	Glyma08g01940	7	5	6	8	3	2	7	8	4	2	6	2	5	5
	Glyma.08G297300	Glyma08g40860	14	21	21	16	23	14	11	7	6	4	10	5	17	12
	Glyma.09G036300	Glyma09g04090	2	2	3	3	6	2	3	4	6	3	6	7	8	13
	Glyma.09G257800	Glyma09g39370	6	20	6	5	6	3	3	3	2	1	1	1	15	19
	Glyma.09G273100	Glyma09g40960	286	368	374	302	260	80	149	236	233	128	262	196	364	150
	Glyma.10G096200	Glyma10g18310	10	25	18	15	13	18	11	9	5	5	5	4	23	20
	Glyma.10G212200	Glyma10g35630	6	24	4	2	4	1	1	4	2	1	3	2	12	8
	Glyma.10G282000	Glyma10g42850	3	6	2	3	2	1	1	2	1	1	3	1	4	2
	Glyma.11G199400	Glyma11g31410	7	22	7	7	12	5	7	5	6	3	6	4	21	13
	Glyma.12G224200	Glyma12g35270	1	3	1	2	2	1	2	2	2	1	2	2	4	5
	Glyma.12G228900	Glyma12g35790	6	17	9	8	9	5	5	4	5	3	3	4	27	42
	Glyma.13G040500	Glyma13g08480	10	14	15	13	17	5	4	1	3	1	4	2	20	20
	Glyma.13G179600	Glyma13g24810	2	14	5	4	4	1	1	2	3	2	8	7	13	10
	Glyma.13G270800	Glyma13g34600	33	42	38	40	44	28	26	15	18	9	17	10	46	50
	Glyma.13G277400	Glyma13g35250	1	4	1	2	2	1	3	2	1	1	2	1	3	3
	Glyma.14G124300	Glyma14g29120	11	25	13	22	32	5	10	8	8	3	7	3	30	24
	Glyma.14G205700	Glyma14g38620	34	47	40	47	39	28	35	26	25	19	21	18	81	47
	Glyma.15G141200	Glyma15g15100	9	9	6	5	9	2	6	8	5	4	6	7	11	15
	Glyma.16G014400	Glyma16g01680	6	8	6	6	3	6	5	2	3	2	5	3	6	3
	Glyma.16G035000	Glyma16g03940	8	22	6	5	3	4	4	3	1	2	3	1	7	4
	Glyma.17G032800	Glyma17g03610	6	30	10	13	11	4	8	5	11	4	10	6	9	6
	Glyma.17G091700	Glyma17g09940	3	1	1	2	1	1	1	1	1	1	2	1	3	2
	Glyma.17G098000	Glyma17g10640	23	20	14	18	18	9	10	8	8	5	7	5	36	22
	Glyma.17G169700	Glyma17g18570	30	34	24	32	36	12	27	14	23	11	16	9	95	77
	Glyma.18G051400	Glyma18g05770	6	12	8	6	6	4	5	6	3	1	4	2	16	17
	Glyma.18G124600	Glyma18g16160	19	35	25	20	26	13	14	13	15	8	17	13	41	35
	Glyma.18G216000	Glyma18g44850	303	340	295	282	291	89	152	157	130	72	116	69	216	119
	Glyma.18G234800	Glyma18g46940	10	20	8	9	11	5	4	4	2	2	3	2	22	12
	Glyma.19G072800	Glyma19g21400	17	18	13	15	10	9	8	6	7	3	5	2	12	7
	Glyma.19G121700	Glyma19g30120	11	16	17	13	11	7	6	8	7	3	7	5	18	13
	Glyma.19G253000	Glyma19g44230	23	34	21	17	19	12	11	9	6	4	7	6	28	21
	Glyma.12G161200	Glyma20g10030	15	18	13	13	15	14	10	7	4	2	5	2	11	14
	Glyma.20G107300	Glyma20g24150	5	6	4	3	2	1	2	3	2	1	3	1	5	3
	Glyma.20G178900	Glyma20g31920	10	9	9	10	9	2	4	6	3	2	3	3	13	5
RING	Glyma.10G101400	Glyma0024s00230	10	5	9	12	7	2	6	11	7	4	7	4	7	105
	Glyma.01G029500	Glyma01g03600	2	4	2	3	2	2	2	1	2	1	4	1	9	2
	Glyma.01G048700	Glyma01g05880	1	5	4	6	5	1	2	2	3	2	5	4	12	1
	Glyma.01G050400	Glyma01g06060	10	10	12	7	5	5	5	4	3	1	3	1	9	4
	Glyma.01G157400	Glyma01g36160	10	17	8	8	5	5	5	6	5	4	5	3	3	1
	Glyma.01G162900	Glyma01g36760	4	3	4	3	4	4	3	3	5	2	4	3	3	6
	Glyma.01G178600	Glyma01g38510	5	10	13	15	12	5	8	5	9	6	11	6	16	13
	Glyma.01G179800	Glyma01g38640	3	5	3	3	3	1	1	1	1	1	2	1	3	2
	Glyma.01G203300	Glyma01g41180	3	5	3	2	2	2	4	6	9	7	11	12	7	6
	Glyma.01G217300	Glyma01g42630	7	8	9	5	5	2	3	5	4	3	4	4	9	8
	Glyma.01G221300	Glyma01g43020	8	11	13	11	17	7	6	6	6	5	7	8	5	1
	Glyma.01G228500	Glyma01g43860	4	7	5	3	4	3	3	4	2	1	3	2	5	1
	Glyma.01G234300	Glyma01g44460	4	8	4	4	2	3	3	4	3	2	4	3	5	3
	Glyma.01G238200	Glyma01g44870	7	9	6	7	3	2	4	3	4	2	3	2	7	3
	Glyma.02G035800	Glyma02g04070	3	5	4	2	1	2	2	2	2	1	4	2	14	6
	Glyma.02G080900	Glyma02g08920	11	6	12	15	14	4	3	3	2	2	3	3	26	1
	Glyma.02G085200	Glyma02g09360	9	11	9	7	8	8	10	10	13	7	14	12	17	12
	Glyma.02G103800	Glyma02g11570	8	14	6	7	7	4	8	11	9	6	13	8	13	9
	Glyma.02G108300	Glyma02g12050	7	30	16	16	12	7	11	11	20	14	29	21	22	42
	Glyma.02G109200	Glyma02g12150	4	3	4	5	4	2	3	2	2	1	2	1	2	2
	Glyma.02G146500	Glyma02g16540	17	20	22	20	8	8	12	14	10	4	11	7	15	16
	Glyma.02G149800	Glyma02g16860	5	5	5	5	5	3	3	3	2	1	2	2	3	4
	Glyma.02G161600	Glyma02g22760	7	4	17	18	9	6	8	8	5	3	5	2	5	23
	Glyma.02G202400	Glyma02g36360	25	18	26	18	18	9	14	16	15	10	18	18	20	18
	Glyma.02G253000	Glyma02g42020	3	1	6	8	5	1	1	2	3	2	4	4	4	2
	Glyma.02G267800	Glyma02g43540	3	2	1	2	2	2	1	1	2	1	3	3	2	4
	Glyma.02G276700	Glyma02g44470	5	6	5	7	7	2	3	3	5	3	5	5	9	7
	Glyma.02G295400	Glyma02g46490	3	3	3	3	2	1	2	2	1	1	1	1	2	2
	Glyma.03G080300	Glyma03g13060	6	7	6	7	5	4	5	4	3	2	5	2	7	4
	Glyma.03G104400	Glyma03g24990	2	3	3	3	2	1	1	1	1	1	2	1	4	3
	Glyma.03G110700	Glyma03g26160	9	7	7	7	4	3	6	4	2	1	4	4	9	10
	Glyma.03G120200	Glyma03g27500	1	3	2	2	1	1	2	3	2	1	1	2	2	3
	Glyma.03G145700	Glyma03g30190	11	8	11	12	15	6	9	10	10	5	11	10	15	23
	Glyma.03G179300	Glyma03g33670	2	12	5	5	4	1	3	3	4	3	8	5	9	2
	Glyma.03G180500	Glyma03g33770	5	8	6	7	6	1	4	2	4	1	4	3	11	85
	Glyma.03G181800	Glyma03g33900	3	4	3	3	1	3	2	2	3	2	6	4	3	1
	Glyma.03G184600	Glyma03g34180	9	7	7	6	2	2	4	4	3	1	3	2	11	10
	Glyma.03G257700	Glyma03g41860	16	23	15	12	6	3	4	7	5	3	6	4	18	4
	Glyma.04G034500	Glyma04g03680	4	7	8	10	17	5	5	3	6	5	9	10	8	15
	Glyma.04G039700	Glyma04g04210	1	1	2	3	2	1	2	1	3	3	5	4	2	1
	Glyma.04G039800	Glyma04g04220	2	3	3	2	2	1	2	2	1	1	2	1	3	2
	Glyma.04G046200	Glyma04g04880	8	38	13	12	31	3	4	5	8	6	7	5	26	3
	Glyma.04G062400	Glyma04g06630	9	11	7	6	2	3	3	4	3	1	4	3	7	4
	Glyma.04G067900	Glyma04g07220	33	30	27	32	31	8	12	24	12	8	11	7	53	9
	Glyma.04G091400	Glyma04g09690	4	5	4	4	6	2	5	7	4	2	2	2	5	1
	Glyma.04G125600	Glyma04g15130	6	5	4	4	3	1	2	1	1	1	2	1	4	2
	Glyma.04G128100	Glyma04g15820	2	4	4	2	3	5	3	2	1	1	1	1	3	1
	Glyma.04G134700	Glyma04g16980	5	4	3	3	2	2	3	3	3	1	3	2	7	5
	Glyma.04G182100	Glyma04g35340	3	3	7	5	5	2	2	6	5	2	4	3	3	6
	Glyma.04G189900	Glyma04g36400	8	10	12	11	15	3	5	13	10	5	14	8	5	8
	Glyma.04G211000	Glyma04g38830	5	12	4	4	3	2	1	2	2	1	2	1	10	3
	Glyma.04G224200	Glyma04g40220	11	14	14	7	7	3	5	5	7	3	5	4	12	11
	Glyma.04G235700	Glyma04g41410	8	11	7	8	7	2	4	3	4	3	8	7	4	6
	Glyma.04G236500	Glyma04g41500	5	6	3	4	2	2	2	2	2	1	3	2	7	3
	Glyma.04G253800	Glyma04g43310	6	6	5	4	3	2	2	4	3	1	3	1	4	3
	Glyma.04G255000	Glyma04g43430	8	12	5	4	6	6	6	7	6	3	6	4	12	8
	Glyma.05G037000	Glyma05g02130	3	3	2	2	1	1	1	2	2	1	3	2	1	1
	Glyma.05G048800	Glyma05g03430	9	5	8	9	11	6	10	10	8	4	4	5	18	17
	Glyma.05G068400	Glyma05g05780	9	10	14	18	19	6	10	11	14	7	12	12	17	11
	Glyma.05G013200	Glyma05g07960	2	5	2	2	2	3	2	2	2	1	2	2	4	5
	Glyma.05G112600	Glyma05g23770	6	7	5	5	3	2	3	4	5	3	6	3	10	8
	Glyma.05G115700	Glyma05g24230	5	14	6	4	7	4	5	5	4	2	3	2	16	8
	Glyma.05G182200	Glyma05g31600	2	4	4	4	2	1	1	2	1	1	1	1	9	3
	Glyma.05G187300	Glyma05g32100	41	33	46	48	43	14	11	17	16	11	18	10	55	23
	Glyma.05G198100	Glyma05g33220	7	4	7	4	2	2	4	4	2	2	3	2	4	2
	Glyma.05G241900	Glyma05g34270	26	7	14	15	12	4	7	6	8	2	5	1	15	11
	Glyma.05G238900	Glyma05g34580	8	13	12	10	12	3	7	8	6	4	5	4	16	14
	Glyma.06G015200	Glyma06g01770	6	5	3	2	5	2	3	3	2	1	1	2	12	1
	Glyma.06G034500	Glyma06g03760	4	7	3	5	13	5	5	4	3	1	3	2	4	6
	Glyma.06G041000	Glyma06g04410	5	8	8	6	5	2	4	7	4	2	8	5	5	4
	Glyma.06G047000	Glyma06g04980	24	74	35	40	28	6	9	17	11	4	21	22	12	1
	Glyma.06G063400	Glyma06g06720	7	9	5	5	2	2	3	3	3	2	4	2	7	3
	Glyma.06G069600	Glyma06g07320	20	19	16	28	34	4	7	12	10	6	11	5	37	11
	Glyma.06G074300	Glyma06g07800	5	8	4	7	6	1	1	4	1	1	2	4	35	2
	Glyma.06G108500	Glyma06g11370	4	5	4	3	2	2	2	3	2	1	3	1	4	3
	Glyma.06G116800	Glyma06g12310	2	3	4	3	3	2	2	5	1	1	3	2	5	3
	Glyma.06G127800	Glyma06g13330	4	4	4	4	2	1	2	2	2	1	2	1	4	2
	Glyma.06G129000	Glyma06g13440	8	22	19	18	14	3	6	6	11	8	22	15	13	17
	Glyma.06G140600	Glyma06g14590	8	9	8	7	7	2	5	3	6	2	6	3	8	7
	Glyma.06G145900	Glyma06g15090	3	5	3	3	2	1	2	2	1	1	1	1	3	10
	Glyma.06G175700	Glyma06g18500	5	7	8	9	16	3	5	5	6	3	6	3	7	16
	Glyma.06G234300	Glyma06g34970	6	6	6	5	2	2	4	3	2	2	3	2	7	6
	Glyma.06G303600	Glyma06g45990	13	15	15	16	21	18	11	9	6	4	7	6	17	36
	Glyma.06G313000	Glyma06g47010	7	5	4	4	2	2	3	4	2	1	3	1	6	4
	Glyma.06G316600	Glyma06g47400	7	15	6	6	6	2	5	6	4	4	5	5	11	8
	Glyma.07G049700	Glyma07g05560	1	2	1	1	1	1	1	1	1	1	1	1	2	1
	Glyma.07G056000	Glyma07g06190	4	4	2	3	1	1	2	2	2	1	1	1	2	2
	Glyma.07G093700	Glyma07g10400	2	4	2	1	1	1	2	2	2	1	1	1	2	3
	Glyma.07G097700	Glyma07g10930	5	4	6	6	5	3	4	4	4	4	6	4	6	1
	Glyma.07G119500	Glyma07g13120	2	4	3	4	2	1	1	2	1	1	1	1	4	2
	Glyma.07G170200	Glyma07g26470	8	16	10	9	7	2	5	5	8	3	9	7	15	17
	Glyma.07G195400	Glyma07g31510	1	3	2	2	1	2	2	1	4	1	4	3	1	2
	Glyma.07G196000	Glyma07g31580	3	21	7	5	8	6	6	6	9	6	4	2	5	6
	Glyma.07G214600	Glyma07g33770	6	12	7	8	7	4	6	7	4	3	5	3	11	6
	Glyma.07G215200	Glyma07g33840	8	14	9	10	11	3	7	8	7	4	8	8	16	9
	Glyma.07G257200	Glyma07g38670	1	4	9	9	9	2	3	4	1	1	1	1	4	1
	Glyma.08G016300	Glyma08g01960	1	6	3	2	2	3	3	3	3	2	2	2	8	6
	Glyma.08G016700	Glyma08g02000	4	5	6	6	5	2	3	3	3	1	2	1	2	2
	Glyma.08G044700	Glyma08g04950	4	5	4	3	2	1	2	2	1	1	2	1	1	21
	Glyma.08G046000	Glyma08g05080	4	7	7	4	3	2	3	4	3	2	4	3	9	4
	Glyma.08G049400	Glyma08g05410	29	12	24	25	21	8	10	17	7	3	7	4	15	24
	Glyma.08G100700	Glyma08g10630	2	7	2	2	2	2	2	1	1	1	1	1	4	5
	Glyma.08G145600	Glyma08g15380	29	17	26	34	35	7	9	12	12	8	12	9	29	9
	Glyma.08G147200	Glyma08g15580	3	5	6	4	5	1	3	3	2	2	3	3	7	3
	Glyma.08G154100	Glyma08g16360	3	4	5	3	4	3	3	1	2	1	2	1	2	2
	Glyma.08G158300	Glyma08g16830	9	9	23	15	20	5	9	9	13	8	13	14	19	23
	Glyma.08G170400	Glyma08g18150	14	13	19	16	11	14	17	10	11	6	7	3	14	39
	Glyma.08G241700	Glyma08g26380	5	2	3	3	3	1	1	1	1	1	2	1	1	1
	Glyma.08G251300	Glyma08g27730	4	16	4	6	2	3	3	3	3	1	6	5	17	2
	Glyma.08G302500	Glyma08g41450	10	12	6	8	3	6	5	8	6	2	6	1	6	1
	Glyma.08G354400	Glyma08g46900	5	12	11	9	10	2	3	7	6	2	5	4	8	14
	Glyma.08G358300	Glyma08g47310	10	30	25	20	19	5	14	25	23	13	21	15	20	7
	Glyma.09G001100	Glyma09g00320	3	6	1	4	3	1	3	2	2	2	3	3	8	5
	Glyma.09G001600	Glyma09g00380	12	6	6	4	4	1	3	7	4	2	3	2	4	13
	Glyma.09G017200	Glyma09g02020	11	6	8	6	3	7	7	12	7	3	7	4	5	2
	Glyma.09G019900	Glyma09g02330	25	31	13	9	3	4	8	15	15	9	16	8	26	1
	Glyma.09G042400	Glyma09g04750	24	14	6	32	72	5	9	4	12	3	6	5	10	49
	Glyma.09G103000	Glyma09g15620	6	6	4	12	16	2	2	2	3	2	2	1	19	1
	Glyma.09G140700	Glyma09g26080	2	9	2	3	6	3	6	4	5	4	5	2	6	1
	Glyma.09G143600	Glyma09g26560	4	4	4	4	1	1	2	2	2	1	1	2	21	1
	Glyma.09G180300	Glyma09g31170	8	17	5	4	5	4	4	4	4	4	6	3	12	13
	Glyma.09G203400	Glyma09g33640	5	16	17	15	9	6	16	17	14	9	5	3	4	8
	Glyma.09G264300	Glyma09g40020	6	3	4	3	2	2	2	3	3	2	3	2	5	5
	Glyma.09G271200	Glyma09g40770	3	2	5	3	5	1	2	2	2	1	1	1	3	3
	Glyma.09G275300	Glyma09g41180	6	4	4	3	5	2	4	4	2	2	2	1	4	4
	Glyma.09G281300	Glyma09g41780	8	8	12	8	8	5	13	12	14	9	17	20	18	42
	Glyma.10G024100	Glyma10g02920	7	6	7	4	7	1	1	3	2	1	2	3	5	3
	Glyma.10G032500	Glyma10g03780	1	2	2	3	2	2	3	2	4	2	3	3	3	3
	Glyma.10G044200	Glyma10g05080	3	5	3	4	3	1	1	2	2	1	2	1	4	5
	Glyma.10G047200	Glyma10g05440	4	4	4	4	9	1	3	2	2	1	3	3	4	2
	Glyma.10G052000	Glyma10g05930	5	12	7	7	6	5	10	6	5	3	5	6	39	10
	Glyma.10G062700	Glyma10g07170	4	5	5	4	4	3	3	2	3	1	3	2	3	2
	Glyma.10G142800	Glyma10g28310	7	12	4	4	6	5	2	3	1	1	1	1	3	2
	Glyma.10G149400	Glyma10g29040	19	21	14	9	3	5	7	14	13	5	16	9	14	17
	Glyma.10G151500	Glyma10g29230	14	13	14	16	13	5	6	4	5	3	6	5	25	13
	Glyma.10G155500	Glyma10g29650	4	5	2	2	2	2	2	2	1	2	2	2	3	4
	Glyma.10G162800	Glyma10g30510	3	3	6	7	4	3	5	5	8	5	10	7	5	2
	Glyma.10G181100	Glyma10g32440	2	7	2	3	3	2	2	2	3	1	2	1	6	3
	Glyma.10G198600	Glyma10g34240	5	10	6	5	5	4	6	5	6	4	4	3	11	10
	Glyma.10G204900	Glyma10g34710	2	15	3	2	3	3	5	2	6	3	6	3	7	10
	Glyma.10G217500	Glyma10g36160	13	13	14	13	13	3	8	8	6	4	4	3	11	3
	Glyma.10G238000	Glyma10g38270	4	4	7	10	6	2	4	2	5	2	4	3	10	5
	Glyma.10G259300	Glyma10g40540	7	6	9	7	8	3	6	3	3	2	3	1	9	8
	Glyma.10G284900	Glyma10g43120	19	22	17	19	16	8	13	18	21	12	29	21	28	18
	Glyma.10G285300	Glyma10g43160	28	42	35	18	17	9	18	27	18	15	21	14	47	23
	Glyma.10G286700	Glyma10g43280	4	8	7	5	6	2	4	4	7	5	5	6	13	4
	Glyma.10G288200	Glyma10g43430	1	3	3	2	3	1	1	1	2	1	1	1	2	1
	Glyma.11G005500	Glyma11g00780	7	9	5	6	2	2	3	3	4	2	4	3	7	6
	Glyma.11G008600	Glyma11g01070	2	5	2	3	1	2	2	2	2	1	3	1	3	2
	Glyma.11G011300	Glyma11g01330	5	10	4	5	3	3	5	9	6	3	7	4	8	4
	Glyma.11G023700	Glyma11g02580	4	6	3	4	2	2	2	2	2	1	3	1	3	1
	Glyma.11G026000	Glyma11g02830	3	6	6	4	5	2	2	2	4	2	6	3	11	6
	Glyma.11G039700	Glyma11g04240	5	5	4	3	5	2	6	12	17	8	22	24	5	5
	Glyma.11G046500	Glyma11g04980	5	3	3	3	3	1	3	3	1	1	3	1	4	3
	Glyma.11G063500	Glyma11g06780	4	4	5	6	6	5	4	3	5	3	4	3	5	5
	Glyma.11G080500	Glyma11g08540	3	9	3	4	3	3	3	1	3	2	2	2	2	4
	Glyma.11G087600	Glyma11g09280	9	11	11	12	16	6	8	4	4	3	4	2	3	3
	Glyma.11G103800	Glyma11g11050	6	10	9	7	7	4	7	6	4	4	5	4	11	6
	Glyma.11G109800	Glyma11g11720	5	9	4	4	2	2	2	2	3	1	5	3	5	4
	Glyma.11G122400	Glyma11g13040	4	3	5	4	4	2	3	4	4	3	2	4	2	1
	Glyma.11G132700	Glyma11g14110	7	11	13	12	9	6	6	9	5	3	5	3	12	4
	Glyma.11G137300	Glyma11g14580	30	21	6	35	31	9	9	6	6	3	3	4	10	66
	Glyma.11G137400	Glyma11g14590	7	5	7	4	6	2	4	11	5	3	10	8	1	3
	Glyma.11G191900	Glyma11g19750	5	7	3	3	2	1	2	1	2	1	3	2	5	3
	Glyma.11G157400	Glyma11g25680	9	12	11	10	6	3	7	8	6	3	9	8	14	13
	Glyma.11G220200	Glyma11g34130	6	7	6	5	7	6	3	3	2	1	2	1	4	2
	Glyma.11G220400	Glyma11g34160	16	14	18	22	31	5	10	11	11	5	11	7	25	28
	Glyma.11G226400	Glyma11g34830	13	10	13	11	15	6	6	7	3	2	4	2	14	3
	Glyma.11G231400	Glyma11g35490	4	13	3	4	2	4	6	4	3	2	2	1	5	8
	Glyma.11G236400	Glyma11g36020	2	7	2	2	3	1	1	1	2	1	2	1	3	3
	Glyma.11G244000	Glyma11g37720	3	5	2	2	2	1	1	1	3	1	4	4	33	1
	Glyma.12G014900	Glyma12g01750	4	4	3	3	1	2	2	3	2	1	5	4	3	3
	Glyma.12G028700	Glyma12g03250	11	14	15	11	14	5	11	6	5	3	4	3	15	5
	Glyma.12G057100	Glyma12g06090	7	6	7	7	5	2	1	3	3	2	3	1	8	1
	Glyma.12G060700	Glyma12g06460	9	8	3	14	22	5	5	4	4	1	2	6	4	27
	Glyma.12G063600	Glyma12g06850	7	5	3	2	1	1	1	2	1	1	2	1	3	1
	Glyma.12G071300	Glyma12g07590	7	10	5	6	6	3	5	5	5	2	6	3	9	6
	Glyma.12G082400	Glyma12g08770	5	6	3	3	2	1	2	2	2	1	4	2	4	3
	Glyma.12G084300	Glyma12g08950	5	4	3	3	1	1	1	2	1	1	1	1	2	2
	Glyma.12G116100	Glyma12g13220	2	5	3	1	3	1	1	2	1	1	2	1	5	2
	Glyma.12G116500	Glyma12g13270	1	4	2	3	2	1	1	1	1	1	1	1	4	1
	Glyma.12G158500	Glyma12g20230	9	10	7	8	5	2	4	6	4	1	3	2	7	3
	Glyma.12G170900	Glyma12g29270	3	5	3	4	3	2	2	2	2	1	2	2	3	3
	Glyma.12G179300	Glyma12g30330	4	8	3	4	2	1	2	3	2	1	2	1	10	4
	Glyma.12G180700	Glyma12g30530	3	4	2	3	2	1	2	2	2	1	2	1	4	2
	Glyma.12G180800	Glyma12g30540	4	3	3	2	2	1	2	2	1	1	1	1	1	1
	Glyma.12G203900	Glyma12g33110	1	2	1	2	2	2	3	5	2	2	3	2	8	6
	Glyma.12G205300	Glyma12g33270	2	2	2	2	1	1	1	2	2	1	1	1	3	2
	Glyma.12G235700	Glyma12g36420	2	5	2	2	2	2	2	2	2	1	4	3	6	5
	Glyma.12G237000	Glyma12g36570	23	47	31	41	38	14	20	24	38	21	43	33	26	13
	Glyma.12G237700	Glyma12g36650	8	11	8	7	5	5	5	5	5	2	6	4	3	4
	Glyma.12G240800	Glyma12g36960	3	4	3	3	5	1	4	4	1	1	3	1	5	5
	Glyma.13G072800	Glyma13g04100	6	13	8	20	39	1	2	1	4	3	5	4	14	16
	Glyma.13G071600	Glyma13g04330	4	5	7	8	5	4	3	5	3	2	2	3	7	1
	Glyma.13G052000	Glyma13g06840	4	11	7	5	3	3	5	5	4	2	5	3	11	5
	Glyma.13G035400	Glyma13g09510	18	11	10	7	4	1	8	8	8	4	13	6	10	6
	Glyma.13G005300	Glyma13g10860	4	3	4	4	2	2	2	1	2	1	2	1	2	1
	Glyma.13G115900	Glyma13g17620	7	17	8	11	20	10	11	9	10	12	10	12	30	60
	Glyma.13G131800	Glyma13g19440	3	5	3	3	3	1	2	1	2	1	2	1	5	3
	Glyma.13G139400	Glyma13g20270	2	6	3	2	3	7	10	6	7	4	5	5	9	3
	Glyma.13G165500	Glyma13g23430	3	3	2	2	2	1	1	1	1	1	1	2	10	2
	Glyma.13G170000	Glyma13g23910	1	2	1	1	1	1	1	1	1	1	1	1	1	1
	Glyma.13G180900	Glyma13g24930	2	10	4	5	3	5	4	4	4	1	5	4	4	1
	Glyma.13G197800	Glyma13g26790	26	23	17	19	6	8	11	17	12	6	17	7	10	13
	Glyma.13G198800	Glyma13g26890	4	6	4	3	3	2	3	3	3	2	4	2	6	4
	Glyma.13G202500	Glyma13g27250	6	12	8	12	10	3	4	4	8	4	9	7	3	2
	Glyma.13G203300	Glyma13g27330	5	3	3	2	3	3	2	2	2	1	2	2	1	2
	Glyma.13G208500	Glyma13g27930	4	7	6	6	7	2	7	5	8	5	9	6	16	38
	Glyma.13G212200	Glyma13g28330	8	13	9	12	3	5	5	7	4	2	6	5	10	9
	Glyma.13G213600	Glyma13g28480	3	6	7	6	6	1	3	4	5	4	7	7	1	2
	Glyma.13G239500	Glyma13g31330	2	12	6	9	7	4	3	1	1	1	2	1	2	1
	Glyma.13G240800	Glyma13g31450	1	7	3	3	2	2	2	1	2	1	2	1	3	2
	Glyma.13G253900	Glyma13g32690	3	7	4	3	2	1	1	2	2	1	1	1	4	2
	Glyma.13G273500	Glyma13g34860	7	4	6	4	2	3	3	3	3	1	2	1	4	7
	Glyma.13G297700	Glyma13g37350	1	8	2	3	4	5	4	2	4	2	3	3	9	7
	Glyma.13G309700	Glyma13g38580	3	4	3	3	2	5	3	3	2	1	2	1	3	3
	Glyma.13G321300	Glyma13g39560	3	6	4	3	2	1	1	2	2	1	2	1	5	2
	Glyma.13G335300	Glyma13g41040	4	4	4	4	5	1	2	4	3	2	3	3	2	1
	Glyma.13G361000	Glyma13g43770	2	3	2	2	2	1	2	1	2	1	2	2	2	2
	Glyma.13G372600	Glyma13g45010	4	5	5	4	4	2	2	1	2	1	2	1	4	2
	Glyma.14G039000	Glyma14g04340	12	17	18	19	17	5	9	12	13	8	15	10	25	16
	Glyma.14G049700	Glyma14g05430	4	3	2	3	3	1	2	2	2	1	3	5	2	2
	Glyma.14G063500	Glyma14g06880	5	3	6	6	9	1	3	2	1	1	1	1	2	9
	Glyma.14G099100	Glyma14g11290	8	5	5	4	4	2	5	4	5	2	5	3	2	3
	Glyma.14G105900	Glyma14g12380	4	6	5	6	4	8	5	4	2	2	4	2	9	5
	Glyma.14G134600	Glyma14g17630	1	9	1	1	1	1	1	2	2	1	2	2	3	1
	Glyma.14G190300	Glyma14g36920	9	26	34	30	31	15	11	11	7	7	11	9	11	6
	Glyma.15G001100	Glyma15g00320	3	4	3	3	4	2	2	3	1	1	1	1	4	3
	Glyma.15G005300	Glyma15g00770	8	12	7	7	8	2	5	5	6	3	6	6	16	10
	Glyma.15G036100	Glyma15g04080	4	6	4	4	8	1	2	3	2	1	2	1	7	7
	Glyma.15G039100	Glyma15g04410	4	8	9	9	16	5	8	10	8	4	11	4	5	5
	Glyma.15G064800	Glyma15g07050	4	5	5	3	5	1	3	3	4	1	4	3	6	5
	Glyma.15G073700	Glyma15g07990	10	8	11	8	6	2	4	3	2	1	2	1	3	4
	Glyma.15G084600	Glyma15g09110	2	4	4	2	3	1	2	2	3	3	4	1	9	5
	Glyma.15G099100	Glyma15g10590	5	9	7	6	6	3	4	7	5	3	7	4	4	3
	Glyma.15G100500	Glyma15g10730	2	4	3	2	1	1	1	2	1	1	1	2	6	6
	Glyma.15G104300	Glyma15g11100	2	4	3	3	3	1	3	2	2	2	5	3	8	10
	Glyma.15G112600	Glyma15g11920	2	13	4	3	5	1	4	5	5	3	4	3	4	7
	Glyma.15G122900	Glyma15g12920	7	3	6	4	3	2	2	2	2	2	4	2	9	3
	Glyma.15G126400	Glyma15g13230	9	20	6	4	3	2	2	3	3	1	4	4	14	1
	Glyma.15G209600	Glyma15g27040	5	3	3	4	2	2	3	1	2	1	4	2	3	5
	Glyma.15G236400	Glyma15g37810	9	8	6	6	2	3	3	5	5	2	8	5	5	7
	Glyma.15G237300	Glyma15g37920	4	7	5	4	3	2	3	2	3	2	4	2	3	4
	Glyma.15G256500	Glyma15g40810	10	37	28	29	24	20	25	23	13	8	12	12	41	16
	Glyma.15G268100	Glyma15g42250	14	31	37	26	31	8	10	15	17	9	16	18	28	39
	Glyma.15G272400	Glyma15g42750	3	7	4	2	4	2	2	1	4	2	5	2	4	4
	Glyma.15G273000	Glyma15g42820	8	16	9	9	7	7	5	10	4	3	6	4	7	6
	Glyma.15G275000	Glyma15g43040	10	9	13	23	24	3	5	6	5	2	5	2	36	2
	Glyma.16G008300	Glyma16g01030	2	3	2	3	2	2	2	4	3	1	4	2	3	4
	Glyma.16G030900	Glyma16g03430	3	4	2	2	1	1	3	3	4	2	3	2	4	2
	Glyma.16G048700	Glyma16g05310	12	16	8	13	11	4	5	5	10	4	8	5	14	15
	Glyma.17G002600	Glyma17g00630	15	13	9	10	7	8	6	7	5	2	6	3	13	8
	Glyma.17G009900	Glyma17g01340	3	2	6	4	3	2	3	3	8	7	14	15	4	1
	Glyma.17G043900	Glyma17g04880	8	10	14	14	21	8	7	8	5	2	3	6	26	79
	Glyma.13G320100	Glyma17g05400	3	3	3	3	2	1	2	2	1	1	2	2	4	2
	Glyma.17G068200	Glyma17g07580	8	13	10	9	12	5	6	6	8	3	5	6	13	12
	Glyma.17G090200	Glyma17g09790	5	4	3	4	5	2	2	3	3	1	2	1	2	3
	Glyma.17G101800	Glyma17g11000	3	12	7	10	5	6	5	4	5	3	5	3	8	2
	Glyma.17G105500	Glyma17g11390	3	4	2	2	2	1	2	2	2	2	3	2	6	23
	Glyma.17G118400	Glyma17g12750	2	3	1	3	3	2	1	1	1	1	1	1	3	2
	Glyma.17G121200	Glyma17g13040	5	13	4	5	5	2	3	2	4	2	4	3	14	8
	Glyma.17G130700	Glyma17g13980	3	4	4	4	5	1	3	2	5	2	2	3	9	8
	Glyma.17G150900	Glyma17g16110	29	32	27	23	14	4	9	10	12	6	15	9	23	3
	Glyma.17G154400	Glyma17g16560	8	8	5	6	3	1	2	2	4	2	4	3	11	7
	Glyma.17G202700	Glyma17g29800	6	117	18	20	10	7	8	10	19	8	38	18	13	7
	Glyma.17G234700	Glyma17g35290	3	15	10	15	14	2	2	1	4	1	5	2	18	22
	Glyma.17G241100	Glyma17g35960	4	5	4	4	3	3	4	4	4	2	4	3	5	12
	Glyma.17G247700	Glyma17g36620	2	4	5	4	1	2	3	3	2	1	2	2	7	4
	Glyma.18G000200	Glyma18g00300	8	14	8	8	5	3	5	3	6	2	5	4	11	7
	Glyma.18G013100	Glyma18g01650	3	13	3	4	3	1	1	1	2	1	3	3	15	6
	Glyma.18G020800	Glyma18g02420	5	5	3	5	4	2	2	2	3	1	4	2	4	3
	Glyma.18G025700	Glyma18g02920	7	24	5	7	9	3	6	4	2	1	1	1	3	15
	Glyma.18G037000	Glyma18g04140	11	14	14	9	13	3	10	16	38	17	44	47	17	14
	Glyma.18G037200	Glyma18g04160	7	10	6	7	5	3	3	5	3	2	4	2	5	1
	Glyma.18G086000	Glyma18g09610	4	4	3	2	1	1	2	2	3	1	4	2	2	2
	Glyma.18G117100	Glyma18g14750	11	18	5	4	4	5	4	8	5	2	3	2	4	1
	Glyma.18G149800	Glyma18g27930	5	5	8	6	3	2	5	4	4	1	4	2	6	8
	Glyma.18G171400	Glyma18g36930	7	11	8	7	7	2	5	4	7	3	5	5	8	6
	Glyma.18G176200	Glyma18g38530	5	5	7	5	11	2	3	7	4	3	2	4	2	8
	Glyma.18G176600	Glyma18g38610	4	36	11	6	5	4	9	13	10	7	14	8	10	3
	Glyma.18G217900	Glyma18g45010	11	19	11	11	9	5	14	12	10	5	8	5	18	16
	Glyma.18G218200	Glyma18g45040	4	6	4	4	5	2	2	2	3	2	4	3	2	1
	Glyma.18G225500	Glyma18g45940	1	2	3	2	1	1	2	1	1	1	1	1	5	3
	Glyma.19G011200	Glyma19g01420	5	6	7	8	6	1	2	2	2	1	1	1	5	2
	Glyma.19G034700	Glyma19g04340	2	6	5	3	3	1	2	2	3	1	3	4	10	3
	Glyma.19G051500	Glyma19g07140	3	17	2	2	3	1	2	3	1	1	1	1	9	7
	Glyma.19G148900	Glyma19g33090	15	14	18	16	14	6	13	11	13	8	12	12	19	22
	Glyma.19G161700	Glyma19g34440	5	1	1	1	1	1	2	4	5	2	4	3	1	1
	Glyma.19G166900	Glyma19g35010	8	8	5	5	2	4	4	3	2	1	3	1	7	7
	Glyma.19G180000	Glyma19g36400	4	15	6	7	5	3	4	4	4	3	6	5	13	3
	Glyma.19G181100	Glyma19g36510	7	10	9	8	8	2	5	10	6	3	5	2	8	24
	Glyma.19G232800	Glyma19g42100	5	6	6	7	6	4	4	5	3	1	2	2	7	4
	Glyma.20G102400	Glyma20g23550	7	9	10	8	10	4	6	5	7	5	8	6	15	9
	Glyma.20G104300	Glyma20g23790	15	17	18	15	13	7	12	16	14	9	15	12	19	8
	Glyma.20G130800	Glyma20g26700	6	8	3	5	1	2	2	3	3	2	4	2	3	2
	Glyma.20G131600	Glyma20g26780	4	4	3	4	9	1	2	3	3	1	3	2	4	5
	Glyma.20G156600	Glyma20g29590	12	11	9	8	5	2	4	5	5	3	2	1	13	3
	Glyma.20G165200	Glyma20g30510	5	5	4	6	4	1	2	4	3	1	3	3	1	1
	Glyma.20G174500	Glyma20g31460	14	12	13	12	14	6	9	9	8	4	5	5	20	10
	Glyma.20G185600	Glyma20g32670	2	2	1	1	1	2	2	2	1	1	2	2	3	3
	Glyma.20G187900	Glyma20g32920	3	5	3	3	3	2	2	3	2	1	2	1	2	1
	Glyma.20G191400	Glyma20g33300	7	9	4	6	3	2	5	3	4	2	4	2	11	57
	Glyma.20G225400	Glyma20g36830	1	2	1	4	2	2	3	1	2	1	3	2	4	1
	Glyma.20G236700	Glyma20g38050	9	7	8	8	8	2	4	4	4	2	4	2	11	6
	Glyma.20G238800	Glyma20g38280	18	18	13	11	4	6	8	12	8	4	11	5	10	13
U-box	Glyma.01G131800	Glyma01g32430	4	5	4	4	4	1	3	4	4	2	3	2	34	4
	Glyma.01G194100	Glyma01g40170	4	4	4	4	2	1	3	2	3	1	2	2	5	5
	Glyma.03G036700	Glyma03g04480	3	6	5	4	5	1	5	4	5	2	3	3	25	3
	Glyma.03G088400	Glyma03g22210	5	9	4	5	3	4	3	2	3	1	4	2	7	10
	Glyma.03G163900	Glyma03g32070	2	3	2	3	1	1	1	1	1	1	1	1	2	1
	Glyma.04G016500	Glyma04g01810	3	3	4	3	3	1	1	2	1	1	2	1	6	2
	Glyma.04G179300	Glyma04g35020	8	10	12	14	20	5	7	8	12	6	11	11	25	14
	Glyma.06G185400	Glyma06g19730	7	8	7	7	6	2	3	3	6	3	5	5	15	4
	Glyma.07G214300	Glyma07g33730	1	4	2	2	5	1	2	2	3	1	2	1	4	4
	Glyma.07G216200	Glyma07g33980	5	3	4	5	3	1	2	1	2	1	2	1	5	1
	Glyma.08G345800	Glyma08g45980	1	2	2	3	2	5	4	2	3	3	5	4	4	5
	Glyma.10G037500	Glyma10g04320	3	4	4	4	3	1	2	3	1	1	2	1	2	1
	Glyma.11G047800	Glyma11g05130	6	6	8	7	5	2	4	4	6	2	4	3	9	11
	Glyma.11G139700	Glyma11g14860	2	8	2	2	3	1	1	2	2	1	2	1	1	1
	Glyma.11G140100	Glyma11g14910	12	21	17	19	14	2	4	5	6	3	7	7	39	17
	Glyma.11G161500	Glyma11g30020	2	5	2	3	2	1	1	2	2	1	3	1	6	2
	Glyma.12G063700	Glyma12g06860	6	29	10	10	10	1	3	2	3	3	4	4	37	8
	Glyma.13G059200	Glyma13g05850	5	8	5	5	4	2	4	4	4	1	4	2	9	7
	Glyma.13G225900	Glyma13g29780	6	7	3	7	17	2	4	2	4	1	2	2	8	12
	Glyma.13G249400	Glyma13g32290	3	7	3	2	3	2	5	7	5	1	3	6	23	14
	Glyma.15G038600	Glyma15g04350	5	6	3	3	3	1	2	2	1	1	2	1	4	1
	Glyma.15G086200	Glyma15g09260	7	7	2	6	12	2	2	2	3	1	3	2	6	12
	Glyma.18G055200	Glyma18g06200	3	8	6	6	3	1	2	4	3	2	4	3	6	3
	Glyma.18G176400	Glyma18g38570	6	6	5	4	4	2	1	3	2	1	2	1	4	3
	Glyma.18G233500	Glyma18g46750	3	10	5	6	4	2	2	2	3	2	4	2	19	5
	Glyma.19G013500	Glyma19g01630	5	3	9	9	14	1	2	1	3	1	3	1	7	8
	Glyma.19G027200	Glyma19g03370	7	9	6	5	4	2	4	5	4	2	5	3	8	6
	Glyma.19G165200	Glyma19g34820	1	2	1	2	1	1	1	1	1	1	2	1	1	1
	Glyma.19G250700	Glyma19g43980	8	4	8	6	7	3	6	7	5	3	4	2	13	4
	Glyma.20G182600	Glyma20g32340	3	5	2	2	2	1	1	1	1	1	1	1	7	3
F-box	Glyma.01G028800	Glyma01g03500	25	27	22	31	32	1	4	3	3	2	2	1	24	6
	Glyma.01G154100	Glyma01g35750	5	8	6	5	5	3	5	2	3	2	4	2	6	8
	Glyma.01G173700	Glyma01g37940	8	11	16	13	7	4	5	7	5	4	6	4	8	9
	Glyma.01G189600	Glyma01g39660	4	6	7	6	7	3	4	5	7	3	8	6	8	7
	Glyma.02G036400	Glyma02g04130	6	27	23	27	30	6	13	10	8	6	4	3	12	12
	Glyma.02G038300	Glyma02g04340	3	6	5	6	6	2	5	3	4	2	4	3	8	12
	Glyma.02G041600	Glyma02g04720	2	2	3	3	2	2	3	2	3	2	3	2	2	4
	Glyma.02G055300	Glyma02g06180	8	8	9	9	5	1	4	4	4	3	4	3	7	4
	Glyma.02G065300	Glyma02g07240	3	5	4	4	3	2	3	3	2	1	3	2	4	2
	Glyma.02G083400	Glyma02g09190	16	29	33	18	15	6	16	28	18	8	14	17	32	24
	Glyma.02G105600	Glyma02g11740	3	22	5	5	11	2	4	4	3	2	4	3	7	12
	Glyma.02G127700	Glyma02g14150	2	3	2	2	2	2	2	2	2	1	3	2	1	2
	Glyma.02G188000	Glyma02g33930	4	4	3	3	3	1	2	1	1	1	1	1	2	1
	Glyma.02G211800	Glyma02g37470	4	6	8	7	8	3	7	5	6	3	4	4	10	3
	Glyma.02G254300	Glyma02g42150	3	8	2	3	2	2	2	3	1	1	2	1	6	2
	Glyma.02G273700	Glyma02g44130	6	7	8	6	6	2	4	6	3	3	4	3	6	4
	Glyma.03G017000	Glyma03g01900	6	7	5	6	8	2	2	2	3	1	3	2	4	5
	Glyma.03G126600	Glyma03g28210	4	39	11	11	12	4	8	6	5	3	5	1	4	2
	Glyma.03G155100	Glyma03g31140	2	2	5	4	3	1	2	2	2	1	1	1	4	8
	Glyma.03G156000	Glyma03g31230	3	3	3	3	4	2	4	3	2	1	2	1	4	3
	Glyma.03G160600	Glyma03g31740	3	7	6	5	5	2	5	4	5	2	6	5	18	5
	Glyma.03G189500	Glyma03g34720	14	11	13	9	9	4	10	13	11	7	13	11	8	36
	Glyma.03G198600	Glyma03g35660	13	11	4	7	9	1	2	2	5	2	8	6	12	24
	Glyma.03G214300	Glyma03g37230	37	24	33	28	35	16	19	18	19	14	23	30	4	54
	Glyma.03G249300	Glyma03g40960	3	8	8	8	4	2	8	4	10	6	9	9	4	4
	Glyma.03G253900	Glyma03g41460	6	14	6	6	5	1	2	1	1	1	1	1	27	10
	Glyma.03G254500	Glyma03g41530	5	11	4	4	2	3	6	4	3	2	3	2	6	5
	Glyma.04G016300	Glyma04g01800	4	4	4	4	4	1	2	3	2	1	2	1	6	4
	Glyma.04G019900	Glyma04g02200	5	9	7	7	7	2	3	2	3	1	3	2	16	7
	Glyma.04G042900	Glyma04g04540	44	44	50	42	55	10	20	19	10	6	8	6	74	41
	Glyma.04G055700	Glyma04g05850	4	3	3	5	3	1	2	3	2	1	2	2	4	3
	Glyma.04G066900	Glyma04g07110	6	17	13	9	9	20	22	17	15	10	14	8	18	7
	Glyma.04G093500	Glyma04g09930	5	11	18	15	15	3	6	6	4	2	3	2	8	1
	Glyma.04G100100	Glyma04g10850	20	34	75	58	67	9	12	17	17	8	20	17	6	26
	Glyma.04G112600	Glyma04g12490	4	6	3	3	4	2	2	3	3	2	6	4	5	6
	Glyma.04G150400	Glyma04g21330	2	1	3	1	3	2	6	3	3	2	2	1	56	38
	Glyma.04G195700	Glyma04g37220	4	10	3	6	3	1	3	3	2	1	4	5	10	11
	Glyma.04G196900	Glyma04g37380	14	14	23	16	9	7	14	14	20	13	21	12	11	13
	Glyma.04G219400	Glyma04g39720	11	14	18	13	15	4	14	18	14	7	14	11	33	82
	Glyma.04G242700	Glyma04g42160	14	46	31	22	22	16	26	27	17	15	18	11	20	10
	Glyma.05G049400	Glyma05g03500	3	4	5	6	5	2	3	1	3	2	3	2	4	4
	Glyma.05G144800	Glyma05g27700	5	7	6	7	6	4	5	5	6	4	10	7	13	8
	Glyma.05G147400	Glyma05g28010	6	9	5	7	5	3	4	6	7	3	6	6	8	5
	Glyma.05G147900	Glyma05g28050	4	3	6	5	3	1	2	2	1	1	2	2	3	2
	Glyma.05G155600	Glyma05g28820	11	45	14	25	15	4	10	7	15	13	13	2	37	67
	Glyma.05G166200	Glyma05g29980	1	4	4	4	1	1	2	2	2	1	1	1	2	2
	Glyma.05G194000	Glyma05g32750	2	4	1	2	2	1	1	2	1	1	2	2	2	2
	Glyma.05G239400	Glyma05g34530	3	11	11	6	8	5	7	8	6	3	5	4	2	2
	Glyma.05G217900	Glyma05g36770	3	2	3	2	2	1	3	2	2	1	2	1	2	4
	Glyma.06G016400	Glyma06g01910	7	3	7	9	7	2	4	3	3	2	4	1	8	8
	Glyma.06G043400	Glyma06g04640	36	70	52	36	34	2	9	18	8	4	5	3	43	9
	Glyma.06G055800	Glyma06g05840	4	6	4	3	3	2	3	3	2	1	3	2	2	2
	Glyma.06G068400	Glyma06g07200	10	21	19	16	13	21	36	26	22	13	17	7	19	4
	Glyma.06G095400	Glyma06g09990	8	10	13	12	18	6	13	8	8	5	5	4	7	8
	Glyma.06G098100	Glyma06g10300	2	4	1	2	3	1	3	1	1	1	2	1	2	2
	Glyma.06G101600	Glyma06g10660	2	6	3	6	7	2	3	3	4	1	2	2	12	21
	Glyma.06G101800	Glyma06g10680	13	20	20	17	14	6	10	13	13	9	14	11	9	8
	Glyma.06G106800	Glyma06g11210	2	6	4	4	5	2	2	2	2	1	2	2	1	1
	Glyma.06G115200	Glyma06g12130	4	10	9	5	5	8	6	2	4	3	3	3	4	1
	Glyma.06G120600	Glyma06g12640	12	229	65	54	42	55	115	111	99	80	113	96	67	124
	Glyma.06G132400	Glyma06g13750	7	7	6	5	9	1	2	2	4	2	3	2	6	2
	Glyma.06G146500	Glyma06g15150	21	16	19	15	23	5	13	18	19	9	18	15	31	40
	Glyma.06G168700	Glyma06g17710	4	4	4	4	3	2	3	3	3	3	4	2	4	4
	Glyma.06G213000	Glyma06g23950	2	2	6	6	4	3	7	8	6	5	6	3	26	15
	Glyma.06G318100	Glyma06g47600	6	6	3	4	3	2	4	5	5	3	4	4	8	9
	Glyma.07G032000	Glyma07g03590	6	3	4	3	4	2	5	7	2	2	2	1	3	4
	Glyma.07G034400	Glyma07g03860	5	11	2	4	6	2	4	4	5	3	4	3	22	26
	Glyma.07G060100	Glyma07g06600	2	6	3	3	2	2	2	1	2	1	2	1	7	13
	Glyma.07G077600	Glyma07g08420	5	18	5	8	6	3	4	4	4	2	4	1	9	4
	Glyma.07G189800	Glyma07g30910	8	19	7	9	9	1	1	2	3	1	2	2	7	3
	Glyma.07G251400	Glyma07g38120	2	18	3	2	3	2	1	2	2	1	2	1	3	4
	Glyma.07G265800	Glyma07g39560	9	13	11	10	9	5	8	13	15	8	17	10	13	17
	Glyma.08G024000	Glyma08g02790	2	3	2	3	3	1	4	3	2	1	2	1	3	5
	Glyma.08G046500	Glyma08g05130	6	12	15	6	5	4	5	6	6	3	6	2	1	3
	Glyma.08G074400	Glyma08g07920	3	4	3	3	2	1	2	1	2	1	3	1	5	12
	Glyma.08G101200	Glyma08g10680	9	11	9	10	7	2	7	6	9	4	12	9	20	14
	Glyma.08G104400	Glyma08g10980	17	20	11	14	11	6	7	6	10	5	13	13	13	4
	Glyma.08G104800	Glyma08g11030	4	3	3	4	3	1	2	1	3	2	4	5	5	3
	Glyma.08G112900	Glyma08g11910	5	4	2	3	3	1	2	1	2	1	2	1	2	1
	Glyma.08G134900	Glyma08g14340	3	4	5	3	4	2	2	1	1	1	1	1	5	2
	Glyma.08G183100	Glyma08g19520	10	16	12	9	7	4	4	7	3	1	2	2	11	3
	Glyma.08G192100	Glyma08g20500	3	8	3	3	3	1	2	2	3	1	2	1	4	4
	Glyma.08G207700	Glyma08g22170	5	10	3	4	5	1	1	2	5	3	4	2	29	9
	Glyma.08G252000	Glyma08g27850	4	3	5	4	4	1	1	2	1	1	2	2	6	3
	Glyma.08G253600	Glyma08g28080	2	4	2	2	2	1	3	1	2	1	2	1	2	1
	Glyma.08G284600	Glyma08g39230	1	11	5	7	7	2	3	5	8	4	8	6	2	2
	Glyma.08G298900	Glyma08g41020	4	26	9	14	11	3	9	4	10	5	8	7	9	10
	Glyma.08G351400	Glyma08g46590	2	4	2	2	2	1	2	3	1	1	3	1	1	2
	Glyma.08G356100	Glyma08g47090	3	4	4	3	4	1	2	3	3	2	5	2	13	4
	Glyma.09G010600	Glyma09g01330	6	10	6	7	3	2	3	3	3	2	3	3	8	11
	Glyma.09G019400	Glyma09g02260	3	3	3	6	5	2	4	2	2	1	3	1	4	3
	Glyma.09G032600	Glyma09g03750	4	4	4	4	3	1	3	2	3	2	3	2	14	2
	Glyma.09G056100	Glyma09g06220	10	6	10	9	7	4	5	4	5	4	7	3	8	6
	Glyma.09G142000	Glyma09g26270	2	7	2	2	2	1	2	3	1	1	2	1	2	1
	Glyma.09G242200	Glyma09g37720	6	6	4	5	5	3	7	7	5	3	8	5	6	5
	Glyma.10G028000	Glyma10g03350	16	11	14	19	11	3	6	5	5	3	4	6	6	4
	Glyma.10G064800	Glyma10g07450	9	7	9	6	7	4	6	4	5	3	6	4	9	4
	Glyma.10G154000	Glyma10g29500	5	6	6	7	4	1	2	1	2	1	2	2	6	7
	Glyma.10G169600	Glyma10g31260	24	32	27	56	66	20	32	18	30	17	22	14	35	59
	Glyma.10G199800	Glyma10g34340	4	2	4	5	2	1	3	5	4	2	3	2	3	6
	Glyma.10G224900	Glyma10g36940	8	12	6	8	9	3	4	6	4	1	4	3	24	17
	Glyma.10G236900	Glyma10g38140	5	7	4	5	4	3	4	3	5	3	6	5	6	4
	Glyma.10G255600	Glyma10g40160	7	9	9	7	5	4	6	5	4	4	6	3	9	8
	Glyma.11G052600	Glyma11g05600	6	7	8	10	8	3	8	6	7	5	10	6	14	10
	Glyma.11G069400	Glyma11g07410	11	9	15	15	9	6	10	9	9	5	10	6	12	18
	Glyma.11G090700	Glyma11g09610	7	6	5	5	7	3	2	4	3	3	5	2	5	6
	Glyma.11G154400	Glyma11g21550	19	20	12	10	12	5	9	3	6	3	8	4	10	7
	Glyma.11G227300	Glyma11g34940	9	8	8	6	6	2	5	7	3	2	2	2	16	7
	Glyma.11G250600	Glyma11g37070	9	9	9	8	4	2	4	5	3	2	3	2	13	3
	Glyma.12G051100	Glyma12g05510	23	29	25	31	27	13	24	19	15	7	13	9	49	29
	Glyma.12G128600	Glyma12g15360	10	14	12	11	10	6	9	9	8	5	6	7	6	6
	Glyma.12G196800	Glyma12g32290	7	5	3	3	2	2	2	3	3	1	4	2	8	4
	Glyma.12G230000	Glyma12g35920	11	16	14	10	11	6	8	11	8	4	8	7	11	15
	Glyma.13G097600	Glyma13g00860	10	13	10	9	8	3	4	8	5	3	6	4	7	7
	Glyma.13G064500	Glyma13g05220	5	4	2	2	1	2	2	1	2	1	3	1	3	3
	Glyma.13G036600	Glyma13g09290	1	25	6	7	3	12	26	21	18	16	22	11	3	36
	Glyma.13G149600	Glyma13g21340	5	6	3	3	4	2	4	5	5	2	5	4	7	9
	Glyma.13G154400	Glyma13g22210	4	6	3	4	8	3	2	1	2	1	3	2	1	2
	Glyma.13G166200	Glyma13g23510	1	4	5	4	4	4	12	22	11	8	17	11	8	8
	Glyma.13G209700	Glyma13g28060	6	7	5	6	3	3	4	4	3	2	3	3	7	7
	Glyma.13G214900	Glyma13g28620	10	14	11	9	9	3	2	7	5	3	6	6	8	14
	Glyma.13G218800	Glyma13g29040	3	9	5	5	6	2	2	5	2	1	3	1	5	2
	Glyma.13G219800	Glyma13g29140	11	13	13	8	11	6	9	9	13	6	14	10	15	28
	Glyma.13G220200	Glyma13g29200	3	5	4	2	4	2	4	4	7	2	6	2	3	9
	Glyma.13G269600	Glyma13g34470	11	12	19	13	15	3	8	9	11	4	7	6	18	21
	Glyma.13G326800	Glyma13g40180	5	34	8	8	7	3	4	5	7	4	9	6	19	14
	Glyma.13G360600	Glyma13g43730	5	9	6	10	14	1	7	9	21	11	10	7	6	4
	Glyma.14G044300	Glyma14g04860	5	4	4	5	3	1	3	2	2	1	4	2	3	3
	Glyma.14G098900	Glyma14g11260	4	6	4	5	5	3	6	7	6	3	7	5	3	2
	Glyma.14G116800	Glyma14g14410	7	32	18	15	25	13	14	17	19	8	14	11	26	15
	Glyma.14G179500	Glyma14g35750	18	16	24	20	15	3	13	15	18	10	15	14	12	4
	Glyma.15G013300	Glyma15g01610	15	24	20	23	33	7	20	17	27	16	18	18	17	14
	Glyma.15G049500	Glyma15g05490	14	17	14	13	9	4	9	9	7	2	5	3	11	6
	Glyma.15G055200	Glyma15g06070	2	2	3	1	1	1	1	1	1	2	2	3	3	4
	Glyma.15G092200	Glyma15g09890	5	9	7	5	4	2	3	4	4	3	3	2	6	4
	Glyma.15G092600	Glyma15g09920	11	11	12	9	9	5	9	7	8	4	8	6	11	20
	Glyma.15G093300	Glyma15g10000	2	3	2	3	3	2	1	2	2	1	2	2	4	3
	Glyma.15G098200	Glyma15g10490	10	24	14	14	7	5	5	9	6	4	7	4	8	8
	Glyma.15G101700	Glyma15g10860	2	5	5	4	3	2	3	2	1	2	3	2	4	6
	Glyma.15G115100	Glyma15g12190	8	11	12	13	13	4	5	5	5	3	7	6	29	13
	Glyma.16G050500	Glyma16g05500	27	30	23	21	15	15	14	15	11	9	13	4	15	9
	Glyma.16G096700	Glyma16g19540	7	14	8	9	7	3	3	5	6	3	5	4	7	15
	Glyma.16G123900	Glyma16g23250	14	12	13	10	3	2	8	6	7	3	5	4	7	9
	Glyma.16G138100	Glyma16g25210	6	6	8	9	9	2	2	5	2	1	2	1	5	3
	Glyma.17G008200	Glyma17g01190	5	3	6	7	4	4	12	13	21	11	24	21	6	16
	Glyma.17G017600	Glyma17g02100	2	4	4	3	2	1	2	3	1	2	2	1	3	4
	Glyma.17G019800	Glyma17g02300	5	4	2	3	3	1	1	4	2	1	2	1	3	5
	Glyma.17G022700	Glyma17g02570	6	9	4	4	5	1	1	1	2	1	1	1	3	1
	Glyma.17G022900	Glyma17g02590	5	12	6	5	4	4	6	4	3	2	4	2	4	4
	Glyma.17G062000	Glyma17g06950	10	12	8	5	6	3	4	7	5	2	5	2	6	8
	Glyma.17G131400	Glyma17g14060	5	8	5	3	5	1	3	2	2	2	3	2	4	3
	Glyma.17G167800	Glyma17g18380	7	4	3	5	8	1	1	1	2	1	1	1	9	8
	Glyma.17G211000	Glyma17g31940	3	22	11	8	6	8	5	4	5	5	7	4	18	5
	Glyma.17G225800	Glyma17g34350	6	7	7	6	6	3	4	6	7	3	9	6	6	5
	Glyma.17G237800	Glyma17g35610	41	23	15	11	12	2	3	4	3	3	3	2	19	16
	Glyma.17G238700	Glyma17g35690	17	12	14	13	13	5	8	10	9	4	9	4	14	10
	Glyma.17G247500	Glyma17g36600	5	3	3	2	2	2	3	3	1	1	2	1	2	2
	Glyma.18G005400	Glyma18g00870	18	12	11	11	7	4	4	7	5	3	6	6	18	11
	Glyma.18G164600	Glyma18g35370	2	4	2	2	3	2	3	2	4	1	3	2	2	4
	Glyma.18G227100	Glyma18g46130	5	5	6	4	3	5	3	3	3	2	3	3	4	7
	Glyma.18G265500	Glyma18g50040	7	8	10	9	5	5	7	4	4	4	3	2	7	3
	Glyma.18G274700	Glyma18g51000	5	5	3	2	1	1	1	2	2	1	2	2	1	1
	Glyma.18G274800	Glyma18g51020	3	3	2	2	3	1	3	2	3	2	4	2	4	13
	Glyma.18G275900	Glyma18g51130	2	2	2	2	2	1	2	1	1	1	1	1	3	1
	Glyma.19G005000	Glyma19g00370	2	4	1	1	1	1	2	1	1	1	2	1	4	2
	Glyma.19G068600	Glyma19g12410	4	7	3	5	3	1	2	3	1	1	2	2	10	8
	Glyma.19G077200	Glyma19g22680	2	2	3	5	1	1	1	1	2	2	3	3	3	2
	Glyma.19G100200	Glyma19g27280	24	38	24	22	19	18	13	16	14	7	13	6	18	9
	Glyma.19G119400	Glyma19g29760	4	13	5	5	4	4	4	2	4	2	8	4	5	6
	Glyma.19G129600	Glyma19g30990	1	7	3	5	4	2	3	2	2	2	2	1	1	3
	Glyma.19G158300	Glyma19g34080	3	3	2	3	3	1	1	2	2	2	2	3	2	2
	Glyma.19G162400	Glyma19g34520	3	4	4	3	3	1	3	5	3	1	3	2	14	7
	Glyma.19G206800	Glyma19g39420	22	11	14	15	10	4	5	11	8	4	8	4	5	3
	Glyma.19G246800	Glyma19g43610	2	2	2	2	1	2	4	3	4	2	4	2	1	2
	Glyma.19G252100	Glyma19g44130	5	19	8	11	18	2	7	8	3	2	4	3	10	21
	Glyma.20G105000	Glyma20g23880	5	7	7	6	4	2	4	5	5	3	6	4	7	4
	Glyma.20G166900	Glyma20g30660	6	17	7	8	7	2	4	7	3	1	1	2	17	3
