# Supplementary material for: Genome-wide analysis of genes encoding core components of the ubiquitin system in soybean (Glycine max) reveals a potential role for ubiquitination in host immunity against soybean cyst nematode
Source: BMC Plant Biol. 2018 Jul 18;18:149. doi: 10.1186/s12870-018-1365-7 (PMC6052599; doi:10.1186/s12870-018-1365-7)
Supplement: Supplementary file 20 — Table S6. Soybean UBS genes that are differetially expressed under stresses as revealed by RNA-seq analysis. (XLSX 34 kb) [file 12870_2018_1365_MOESM20_ESM.xlsx]

## Sheet: abiotic
			Drought			Salt
	Hit	Phytozome ID	D-1 h	D-6 h	D-12h	S-1 h	S-6 h	S-12 h
UBC	Glyma.01G043600	Glyma01g05080	1	1	1	1	1	0.156634
	Glyma.10G096200	Glyma10g18310	1	1	1	1	2.02994	2.28444
	Glyma.11G095700	Glyma11g10140	1	1	1	1	0.44048	0.37299
	Glyma.12G021800	Glyma12g02460	1	1	1	1	1	0.379629
	Glyma.17G032800	Glyma17g03610	1	1	1	1	2.07885	2.24092
RING	Glyma.01G048700	Glyma01g05880	1	0.300849	0.436228	1	0.368348	1
	Glyma.01G097900	Glyma01g23870	2.0825	1	1	1	1	1
	Glyma.01G146500	Glyma01g34830	1	1	1	1	1	2.53295
	Glyma.01G157400	Glyma01g36160	1	1	1	1	3.33237	2.4264
	Glyma.01G162900	Glyma01g36760	1	2.2064	1	1	2.85621	2.20487
	Glyma.02G090900	Glyma02g10030	1	1	1	1	1	0.208815
	Glyma.02G108300	Glyma02g12050	2.32506	1	1	1	5.15338	6.44681
	Glyma.02G194400	Glyma02g35090	1	1	1	1	6.5186	5.60775
	Glyma.02G218200	Glyma02g38270	1	0.230835	1	1	1	1
	Glyma.02G264800	Glyma02g43250	5.00382	1	1	4.30501	1	1
	Glyma.02G267800	Glyma02g43540	1	0.285184	0.220145	1	0.456579	0.275412
	Glyma.02G291200	Glyma02g46060	1	1	1	1	10.8021	4.14625
	Glyma.03G202600	Glyma03g36100	7.60527	1	1	1	16.0771	20.4415
	Glyma.03G214100	Glyma03g37210	1	0.249019	0.249316	1	1	1
	Glyma.03G215500	Glyma03g37360	2.9119	1	1	1	4.31074	5.17976
	Glyma.03G239900	Glyma03g39970	1	1	1	1	1	2.83734
	Glyma.03G257700	Glyma03g41860	1	0.491798	1	1	1	1
	Glyma.03G263000	Glyma03g42390	1	1	1	3.01692	6.95334	6.08282
	Glyma.04G015200	Glyma04g01680	1	1	1	1	0.404979	1
	Glyma.04G034500	Glyma04g03680	1	1	1	1	1	2.49547
	Glyma.04G153700	Glyma04g23530	0.366867	1	1	1	1	1
	Glyma.04G211000	Glyma04g38830	1	1	1	1	2.04625	2.63383
	Glyma.04G215600	Glyma04g39360	1	0.171584	1	1	1	0.21834
	Glyma.04G249100	Glyma04g42810	1	1	1	1	1	0.365375
	Glyma.04G251600	Glyma04g43060	1	1	1	1	1	0.348309
	Glyma.05G160000	Glyma05g29240	1	1	1	1	2.04264	1
	Glyma.05G175400	Glyma05g30920	1	1	1	1	2.54404	1
	Glyma.05G188900	Glyma05g32240	5.07118	1	1	1	1	1
	Glyma.05G241900	Glyma05g34270	0.49772	1	1	1	1	1
	Glyma.05G237500	Glyma05g34730	0.373506	0.416668	1	0.393954	3.49416	2.67072
	Glyma.06G076600	Glyma06g08030	1	0.383854	1	1	1	1
	Glyma.06G086100	Glyma06g09040	1	1	1	1	1	0.298488
	Glyma.06G099800	Glyma06g10460	1	1	1	1	1	2.94111
	Glyma.06G127300	Glyma06g13270	0.453185	0.498492	1	1	1	1
	Glyma.06G150400	Glyma06g15550	0.382178	0.390755	1	1	0.377765	1
	Glyma.06G196600	Glyma06g21160	0.250651	0.319844	0.318209	0.388568	0.271206	0.232611
	Glyma.06G225400	Glyma06g30850	1	1	1	1	2.26415	1
	Glyma.06G225500	Glyma06g30860	0.422028	1	1	1	1	1
	Glyma.06G274300	Glyma06g42690	1	1	1	1	1	0.288389
	Glyma.07G093700	Glyma07g10400	1	1	1	1	2.71635	2.42444
	Glyma.07G106000	Glyma07g11960	1	1	1	1	3.03305	1
	Glyma.07G245400	Glyma07g37470	1	1	0.133918	1	1	1
	Glyma.08G022900	Glyma08g02670	0.331558	0.46722	1	1	1	1
	Glyma.08G070100	Glyma08g07470	1	1	1	1	2.20099	2.84814
	Glyma.08G088400	Glyma08g09350	1	1	1	1	1	2.00036
	Glyma.08G117500	Glyma08g12400	1	1	1	1	2.08241	1
	Glyma.08G130800	Glyma08g13900	1	1	1	2.48404	3.23524	3.43681
	Glyma.08G273400	Glyma08g37060	1	0.479327	1	1	1	1
	Glyma.08G302500	Glyma08g41450	0.431274	0.320717	0.444005	0.40471	0.290454	0.337667
	Glyma.08G358300	Glyma08g47310	1	1	1	1	1	2.33791
	Glyma.09G042400	Glyma09g04750	1	0.390573	0.351708	1	1	1
	Glyma.09G096300	Glyma09g12970	1	1	1	0.409915	1	0.275731
	Glyma.09G115100	Glyma09g18770	1	1	1	1	1	0.415806
	Glyma.09G140800	Glyma09g26100	1	1	1	1	1	11.7439
	Glyma.09G265600	Glyma09g40170	1	1	1	1	1	2.60516
	Glyma.10G007200	Glyma10g01000	1	1	1	1	7.3424	1
	Glyma.10G018800	Glyma10g02350	1	1	1	1	3.90705	3.70987
	Glyma.10G051800	Glyma10g05910	0.406505	1	1	1	1	1
	Glyma.10G083100	Glyma10g10280	1	1	1	1	1	6.36223
	Glyma.10G156500	Glyma10g29750	1	1	1	1	2.48871	2.27338
	Glyma.11G137300	Glyma11g14580	1	0.348825	0.306901	1	1	1
	Glyma.11G140000	Glyma11g14900	1	1	1	1	1	0.383006
	Glyma.11G236600	Glyma11g36040	1	1	1	1	7.65673	5.61724
	Glyma.11G244000	Glyma11g37720	1	1	1	1	2.76693	2.63301
	Glyma.11G243400	Glyma11g37780	1	0.171406	1	1	1	3.8624
	Glyma.12G001300	Glyma12g00330	1	1	1	1	1	0.464222
	Glyma.12G060700	Glyma12g06460	1	0.296328	0.199447	1	0.409357	1
	Glyma.12G063600	Glyma12g06850	1	1	1	1	1	0.403313
	Glyma.12G068000	Glyma12g07290	1	1	1	1	1	0.434005
	Glyma.12G112000	Glyma12g12600	7.3841	0.44236	1	3.55599	2.71917	1
	Glyma.12G131800	Glyma12g15810	1	1	1	1	0.333595	0.255618
	Glyma.04G142700	Glyma12g17730	1	1	1	2.74682	2.82598	1
	Glyma.12G173300	Glyma12g29600	1	1	1	1	1	0.308566
	Glyma.13G072800	Glyma13g04100	1	1	1	1	2.59612	3.22036
	Glyma.13G031100	Glyma13g10140	1	1	1	1	1	3.45704
	Glyma.13G139200	Glyma13g20250	0.385419	1	1	0.48614	1	1
	Glyma.13G227900	Glyma13g30030	0.252632	1	1	1	1	1
	Glyma.13G326500	Glyma13g40150	1	0.210893	0.107631	0.227744	1	0.219927
	Glyma.13G338400	Glyma13g41340	1	0.451147	0.430779	1	1	1
	Glyma.14G003700	Glyma14g00670	1	1	1	1	0.387293	0.307683
	Glyma.14G011800	Glyma14g01550	0.398384	1	1	1	1	1
	Glyma.14G049700	Glyma14g05430	1	0.310713	0.147357	1	0.329851	0.176222
	Glyma.14G146700	Glyma14g22800	1	1	1	1	1	3.76976
	Glyma.14G152800	Glyma14g24260	1	1	1	1	4.00955	6.27007
	Glyma.14G185600	Glyma14g36400	0.425542	0.442802	1	0.37461	1	1
	Glyma.14G190300	Glyma14g36920	0.440484	1	1	1	1	1
	Glyma.15G036100	Glyma15g04080	1	0.447016	1	1	1	1
	Glyma.15G056000	Glyma15g06150	1	1	1	1	1	0.431077
	Glyma.16G032000	Glyma16g03580	1	1	1	1	1	0.160394
	Glyma.16G194600	Glyma16g31930	1	1	4.55431	1	1	1
	Glyma.17G068200	Glyma17g07580	1	1	1	1	3.51671	2.52925
	Glyma.17G092600	Glyma17g10030	1	1	1	1	3.91062	2.16033
	Glyma.17G096900	Glyma17g10510	0.350361	0.455418	1	1	1	1
	Glyma.17G202700	Glyma17g29800	2.04651	1	1	1	2.16507	1
	Glyma.17G241100	Glyma17g35960	1	1	1	1	2.26689	1
	Glyma.18G013800	Glyma18g01720	1	1	1	1	1	6.00441
	Glyma.18G063500	Glyma18g07090	1	0.367628	1	1	3.26024	1
	Glyma.18G074600	Glyma18g08270	0.491914	1	1	1	1	1
	Glyma.18G117100	Glyma18g14750	0.321548	0.247743	0.371731	0.268975	0.223398	0.28804
	Glyma.18G176600	Glyma18g38610	1	1	1	1	3.10762	3.19153
	Glyma.19G042100	Glyma19g05660	1	1	1	1	1	0.426665
	Glyma.19G236800	Glyma19g42510	1	1	1	1	1	2.16937
	Glyma.20G131600	Glyma20g26780	1	1	1	1	2.8346	3.87846
	Glyma.20G156600	Glyma20g29590	1	1	1	1	2.32428	1
	Glyma.20G209400	Glyma20g35150	1	1	1	1	2.30546	0.324181
U-box	Glyma.01G173800	Glyma01g37950	1	1	1	1	6.07096	4.61309
	Glyma.02G034200	Glyma02g03890	1	0.221139	1	1	1	1
	Glyma.02G055500	Glyma02g06200	1	1	1	1	1	2.1804
	Glyma.02G195900	Glyma02g35350	1	0.412505	0.354968	1	2.25641	3.53664
	Glyma.02G242900	Glyma02g40990	1	0.111318	0.142209	1	1	1
	Glyma.03G008800	Glyma03g01110	1	1	1	1	1	10
	Glyma.03G036700	Glyma03g04480	1	1	1	1	1	2.34301
	Glyma.03G202500	Glyma03g36090	1	1	1	1	10	10
	Glyma.04G121100	Glyma04g14270	1	1	1	1	4.908	3.92275
	Glyma.05G146300	Glyma05g27880	1	1	1	1	2.28628	1
	Glyma.06G183800	Glyma06g19540	1	1	1	1	1	10
	Glyma.06G317700	Glyma06g47540	1	1	1	1	2.86161	2.21806
	Glyma.07G188400	Glyma07g30760	1	1	1	1	1	2.84665
	Glyma.09G172100	Glyma09g30250	1	1	1	1	4.48995	1
	Glyma.10G081900	Glyma10g10110	1	1	1	1	2.74235	2.98406
	Glyma.10G179500	Glyma10g32270	1	1	1	1	4.16004	4.71486
	Glyma.10G208200	Glyma10g35220	1	1	1	1	1	2.33743
	Glyma.11G069300	Glyma11g07400	1	1	1	1	3.44609	3.48356
	Glyma.11G139700	Glyma11g14860	1	1	1	1	3.20965	1
	Glyma.11G214500	Glyma11g33450	1	1	1	0.362158	1	1
	Glyma.12G188900	Glyma12g31490	1	1	1	1	7.78777	9.46348
	Glyma.12G189000	Glyma12g31500	1	0.084902	1	1	1	1
	Glyma.13G225900	Glyma13g29780	1	0.396375	0.427876	1	1	1
	Glyma.13G249400	Glyma13g32290	1	0.411671	1	1	1	1
	Glyma.13G312800	Glyma13g38900	10.0417	1	1	8.86599	14.64	17.5054
	Glyma.14G212200	Glyma14g39300	1	0.284809	1	1	4.78188	3.04909
	Glyma.15G086200	Glyma15g09260	1	0.324075	0.300182	1	1	1
	Glyma.16G138300	Glyma16g25240	1	1	1	1	1	2.45965
	Glyma.17G090900	Glyma17g09850	1	1	1	1	3.21584	6.54264
	Glyma.18G008300	Glyma18g01180	2.64928	1	1	1	1	1
	Glyma.18G042100	Glyma18g04770	1	0.134554	0.135915	0.367517	1	1
	Glyma.18G233500	Glyma18g46750	1	1	1	1	2.42411	2.61865
F-box	Glyma.14G088700	Glyma0092s00200	1	1	1	1	4.15783	2.67613
	Glyma.02G254300	Glyma02g42150	1	1	1	1	2.70936	1
	Glyma.02G278300	Glyma02g44660	1	0.457408	1	1	0.281474	0.259977
	Glyma.03G126600	Glyma03g28210	1	1	1	1	1	0.446665
	Glyma.03G158900	Glyma03g31560	2.9268	1	1	1	1	1
	Glyma.03G233800	Glyma03g39330	1	1	1	1	1	9.37315
	Glyma.04G045200	Glyma04g04790	1	1	1	1	1	4.16158
	Glyma.04G100100	Glyma04g10850	1	1	1	1	2.37936	1
	Glyma.04G147000	Glyma04g20330	1	0.424329	0.286913	1	1	1
	Glyma.05G155600	Glyma05g28820	1	0.276053	1	1	1	1
	Glyma.05G169600	Glyma05g30340	1	1	1	1	1	0.390977
	Glyma.05G239400	Glyma05g34530	1	7.55774	6.50868	1	14.749	10.6354
	Glyma.05G235800	Glyma05g34920	1	0.178169	0.205395	1	0.172828	0.322893
	Glyma.06G076900	Glyma06g08050	1	1	1	0.235352	0.251521	1
	Glyma.06G101600	Glyma06g10660	2.70615	1	1	2.40402	1	1
	Glyma.06G106800	Glyma06g11210	1	1	1	1	1	2.14114
	Glyma.06G213000	Glyma06g23950	0.413765	0.36177	1	0.487962	1	1
	Glyma.07G034400	Glyma07g03860	1	1	1	1	1	2.76511
	Glyma.07G190100	Glyma07g30950	1	0.365727	0.400032	1	1	1
	Glyma.07G251400	Glyma07g38120	1	0.393551	1	0.454971	1	1
	Glyma.08G002000	Glyma08g00410	1	1	1	1	1	2.64958
	Glyma.08G046500	Glyma08g05130	1	9.04956	8.65391	1	15.3721	13.3602
	Glyma.08G127900	Glyma08g13480	1	1	1	1	1	0.229617
	Glyma.08G185900	Glyma08g19820	1	1	1	1	0.289733	0.343913
	Glyma.08G207700	Glyma08g22170	1	1	1	1	1	2.62348
	Glyma.08G298900	Glyma08g41020	1	1	1	1	2.51438	1
	Glyma.09G145700	Glyma09g26940	1	0.14387	0.479833	1	0.245232	0.201328
	Glyma.10G135500	Glyma10g27200	0.0667241	1	1	0.179609	1	0.214578
	Glyma.10G136700	Glyma10g27650	1	1	1	1	3.72949	1
	Glyma.10G150400	Glyma10g29130	1	1	1	1	1	2.96898
	Glyma.10G169300	Glyma10g31240	3.59279	0.36757	0.382218	3.72768	5.37039	6.75519
	Glyma.10G290500	Glyma10g43670	0.140139	0.172264	1	1	1	1
	Glyma.11G181200	Glyma11g18680	1	0.205791	0.269974	1	2.59022	3.28845
	Glyma.11G154800	Glyma11g21600	1	1	1	1	3.68788	2.20283
	Glyma.11G250600	Glyma11g37070	1	1	1	1	0.406242	0.463522
	Glyma.13G036600	Glyma13g09290	1	0.45498	1	1	1	1
	Glyma.13G166200	Glyma13g23510	1	1	1	1	1	2.28956
	Glyma.13G314700	Glyma13g39100	1	1	1	1	6.85036	9.42062
	Glyma.13G326800	Glyma13g40180	2.22936	1	1	1	2.30347	2.98418
	Glyma.13G360600	Glyma13g43730	2.23164	1	1	2.58039	1	2.41991
	Glyma.14G073300	Glyma14g08000	1	0.176474	0.252413	1	1	2.93351
	Glyma.14G073500	Glyma14g08020	1	1	1	1	1	0.378013
	Glyma.14G105800	Glyma14g12370	1	0.452335	1	1	1	1
	Glyma.14G116800	Glyma14g14410	1	1	0.460159	1	1	1
	Glyma.15G013300	Glyma15g01610	1	0.481203	1	1	3.28567	2.98131
	Glyma.15G046900	Glyma15g05200	1	1	1	1	0.230051	0.198207
	Glyma.15G242400	Glyma15g38970	1	14.5761	1	1	1	1
	Glyma.16G063500	Glyma16g06880	1	1	1	1	23.5452	19.5087
	Glyma.16G063600	Glyma16g06890	1	1	1	1	4.61416	4.41236
	Glyma.17G022700	Glyma17g02570	1	1	1	1	2.28564	1
	Glyma.17G220600	Glyma17g33640	0.355786	0.381835	0.313157	1	1	1
	Glyma.17G251500	Glyma17g36990	1	1	1	1	1	0.301524
	Glyma.17G251700	Glyma17g37010	1	1	1	1	3.69318	1
	Glyma.19G231000	Glyma19g41900	1	1	1	1	9.91719	8.78875
	Genes highlighted by blue are altered under both drought and salt, by yellow are altered under both F.oxysporum and rhizobium, by red are altered under both biotic and abiotic stresses.

## Sheet: biotic
	F.oxysporum								Rhizobium
	Hit	Phytozome ID	FO36-72 h	FO36-96 h	FO40-72 h	FO40-96 h			Hit	Phytozome ID	113-2-16 d	USDA205-16 d	113-2-21 d	USDA205-21 d
UBC	Glyma.02G020000	Glyma02g02400	1	1	2.09272	1		UBC	Glyma.08G095600	Glyma08g10121	2.7095	1	1	1
RING	Glyma.02G080900	Glyma02g08920	1	1	0.448602	1			Glyma.09G257800	Glyma09g39370	2.05183	1	1	1
	Glyma.02G253700	Glyma02g42101	1	0.4	1	1			Glyma.12G021800	Glyma12g02460	0.395635	1	0.450856	1
	Glyma.02G291200	Glyma02g46060	1	1	2.10938	1			Glyma.13G239100	Glyma13g31290	0.458921	1	0.377926	1
	Glyma.03G203400	Glyma03g36170	0.222222	1	1	1			Glyma.17G034300	Glyma17g03790	4.59635	1	1	1
	Glyma.03G215500	Glyma03g37360	2.11364	1	2.02381	1		RING	Glyma.10G101400	Glyma0024s00230	3.16428	1	1	1
	Glyma.04G021200	Glyma04g02340	1	1	2.18125	1			Glyma.01G097900	Glyma01g23870	0.391952	1	1	1
	Glyma.04G084500	Glyma04g08950	1	1	2.35714	1			Glyma.01G203300	Glyma01g41180	1	2.16704	1	1
	Glyma.04G134700	Glyma04g16980	1	1	0.420063	1			Glyma.02G080900	Glyma02g08920	0.446209	1	1	1
	Glyma.04G153500	Glyma04g23120	2.69565	1	3.36364	1			Glyma.02G108300	Glyma02g12050	1	2.13577	1	1
	Glyma.05G182000	Glyma05g31570	1	1	2.07143	1			Glyma.03G180500	Glyma03g33770	2.7755	1	1	1
	Glyma.05G188900	Glyma05g32240	0.454545	1	1	1			Glyma.03G203400	Glyma03g36170	1	1	0.0792459	1
	Glyma.06G113900	Glyma06g11960	0.393939	1	1	1			Glyma.03G215500	Glyma03g37360	1	1	2.58521	1
	Glyma.06G127300	Glyma06g13270	1	1	2.3	1			Glyma.04G251600	Glyma04g43060	0.274747	1	1	1
	Glyma.06G150400	Glyma06g15550	1	1	2.40476	1			Glyma.05G175400	Glyma05g30920	1	0.41532	0.444213	1
	Glyma.07G062800	Glyma07g06850	3.33333	1	1	1			Glyma.05G188900	Glyma05g32240	2.71999	1	1	1
	Glyma.07G078800	Glyma07g08560	1	0.2	1	1			Glyma.05G237500	Glyma05g34730	7.74563	4.7877	2.03255	1
	Glyma.07G106000	Glyma07g11960	1	1	0.466667	1			Glyma.06G015200	Glyma06g01770	0.425857	1	0.361238	1
	Glyma.09G140800	Glyma09g26100	1	0.564972	3.14286	1			Glyma.06G074300	Glyma06g07800	1	1	2.36613	1
	Glyma.10G018800	Glyma10g02350	1	1	1	3.31667			Glyma.06G084800	Glyma06g08930	1	1	0.485942	0.468159
	Glyma.10G051800	Glyma10g05910	1	1	0.4	1			Glyma.06G150400	Glyma06g15550	3.4909	1	1	1
	Glyma.10G083100	Glyma10g10280	1	1	0.5	1			Glyma.06G185000	Glyma06g19680	1	1	0.343399	1
	Glyma.12G112000	Glyma12g12600	1	1	2.61165	2.33068			Glyma.06G293400	Glyma06g45850	2.69182	2.44047	1	1
	Glyma.12G121400	Glyma12g14190	2.25	1	2.625	1			Glyma.07G078800	Glyma07g08560	2.84363	1	1	1
	Glyma.13G292600	Glyma13g36850	1	1	0.307692	1			Glyma.08G016300	Glyma08g01960	2.42327	1	1	1
	Glyma.14G185600	Glyma15g05251	1	1	2.03922	1			Glyma.08G044700	Glyma08g04950	3.30066	2.67247	1	1
	Glyma.15G047300	Glyma14g36400	1	1	0.439372	1			Glyma.08G088400	Glyma08g09350	0.238745	1	1	1
	Glyma.18G014600	Glyma18g01801	1	1	3.06667	1			Glyma.08G100700	Glyma08g10630	2.7509	3.9752	1	1
	Glyma.18G201500	Glyma18g43100	2.44444	1	1	1			Glyma.08G146600	Glyma08g15490	5.83881	2.53259	1	1
	Glyma.19G200200	Glyma19g38740	1	1	0.01	1			Glyma.08G332300	Glyma08g44530	1	1	0.437958	1
	Glyma.19G212000	Glyma19g39960	1	1	2.56	1			Glyma.09G103000	Glyma09g15620	0.426166	1	1	1
	Glyma.20G088900	Glyma20g22040	1	2.5	1	1			Glyma.09G140700	Glyma09g26080	1	1	0.275686	1
U-box	Glyma.02G034200	Glyma02g03890	1	1	0.350877	1			Glyma.09G140800	Glyma09g26100	11.9272	7.71657	1	1
	Glyma.07G106000	Glyma07g11960	1	1	0.466667	1			Glyma.09G194100	Glyma09g32670	1	1	0.495842	1
	Glyma.10G081900	Glyma10g10110	1	1	0.393939	1			Glyma.09G205600	Glyma09g33800	1	1	0.166161	1
	Glyma.12G189000	Glyma12g31500	1	1	0.389937	1			Glyma.10G051800	Glyma10g05910	16.221	4.17397	1	1
	Glyma.14G212200	Glyma14g39300	2.08333	1	2.67647	2.3125			Glyma.10G204900	Glyma10g34710	2.10075	1	1	1
	Glyma.17G090900	Glyma17g09850	1	1	0.464286	1			Glyma.11G022400	Glyma11g02470	0.347811	1	1	1
	Glyma.19G200200	Glyma19g38740	1	1	0.01	1			Glyma.12G112000	Glyma12g12600	3.49128	3.60664	2.35931	1
F-box	Glyma.10G290500	Glyma10g43670	2.45455	1	1	1			Glyma.13G071600	Glyma13g04330	0.414779	1	1	1
	Glyma.14G009200	Glyma14g01280	1	3	1	1			Glyma.13G031100	Glyma13g10140	0.345031	1	1	1
	Glyma.15G242400	Glyma15g38970	1	1	10	1			Glyma.13G170300	Glyma13g23930	0.300259	1	1	1
	Glyma.18G286800	Glyma18g52370	1	2.13889	1	1			Glyma.14G050200	Glyma14g05485	2.0606	1	1	1
	Glyma.19G231000	Glyma19g41900	3.83333	1	3.83333	3.4			Glyma.14G062700	Glyma14g06800	1	0.41281	1	1
	Glyma.19G256900	Glyma19g44590	1	1	0.444444	1			Glyma.14G177900	Glyma14g35550	0.420024	1	1	1
									Glyma.14G221800	Glyma14g40110	2.99664	2.79445	1	1
									Glyma.15G047300	Glyma15g05251	0.204639	1	1	1
									Glyma.15G084600	Glyma15g09110	4.07999	2.91929	1	1
									Glyma.16G107700	Glyma16g17112	0.197818	1	1	1
									Glyma.16G165900	Glyma16g28080	0.383283	1	1	1
									Glyma.17G028400	Glyma17g03155	1	1	1	0.360333
									Glyma.17G068300	Glyma17g07590	1	1	1	2.15611
									Glyma.17G105500	Glyma17g11390	2.13734	1	1	1
									Glyma.17G202700	Glyma17g29800	2.17863	1	1	1
									Glyma.17G260700	Glyma17g38020	9.89088	1	1	1
									Glyma.18G013800	Glyma18g01720	11.7042	1	1	1
									Glyma.18G020800	Glyma18g02420	1	1	0.480176	1
									Glyma.18G063500	Glyma18g07090	2.29697	2.39005	1	1
									Glyma.18G135300	Glyma18g18480	2.59878	2.10452	1	1
									Glyma.19G011200	Glyma19g01420	1	1	0.441513	1
									Glyma.19G212000	Glyma19g39960	1	1	2.16491	1
									Glyma.20G149700	Glyma20g28810	5.1797	2.30143	1	3.28287
									Glyma.20G191400	Glyma20g33300	2.26938	1	1	1
									Glyma.20G203400	Glyma20g34540	0.479781	1	1	1
								U-box	Glyma.01G022600	Glyma01g02780	1	1	0.486304	1
									Glyma.02G034200	Glyma02g03890	2.16961	1	1	1
									Glyma.06G047800	Glyma06g05050	1	1	0.415859	1
									Glyma.09G172100	Glyma09g30250	1	0.476945	1	1
									Glyma.09G199700	Glyma09g33230	1	1	0.395308	1
									Glyma.10G194500	Glyma10g33851	2.4946	1	1	1
									Glyma.13G312700	Glyma13g38890	0.450809	1	1	1
									Glyma.18G300300	Glyma18g53836	2.0988	1	1	1
									Glyma.20G160900	Glyma20g30050	3.24775	2.00244	1	1
								F-box	Glyma.01G187800	Glyma01g39470	4.61574	1	1	1
									Glyma.02G254300	Glyma02g42150	1	1	0.477574	1
									Glyma.03G126600	Glyma03g28210	1	1	0.494074	1
									Glyma.03G214300	Glyma03g37230	1	1	1	2.46286
									Glyma.04G045200	Glyma04g04790	1	1	0.130255	1
									Glyma.04G093500	Glyma04g09930	0.486017	1	1	1
									Glyma.04G147000	Glyma04g20330	0.456888	1	1	1
									Glyma.05G155600	Glyma05g28820	6.48582	5.01788	1	1
									Glyma.06G045700	Glyma06g04870	0.0941988	1	1	1
									Glyma.06G058900	Glyma06g06160	1	1	0.291142	1
									Glyma.06G213000	Glyma06g23950	1	1	0.468739	1
									Glyma.07G032000	Glyma07g03590	3.32693	1	1	1
									Glyma.07G060100	Glyma07g06600	2.84515	1	1	1
									Glyma.08G103400	Glyma08g10890	3.7337	4.14729	2.83982	1
									Glyma.08G207700	Glyma08g22170	2.03551	2.23965	1	1
									Glyma.08G243300	Glyma08g26560	7.17089	3.88647	5.00381	6.38033
									Glyma.08G251700	Glyma08g27794	7.36321	14.2997	1	1
									Glyma.09G145700	Glyma09g26940	2.02956	3.01582	3.66661	1
									Glyma.10G135500	Glyma10g27200	7.97651	4.88886	6.18118	8.68434
									Glyma.10G135600	Glyma10g27420	49.4544	1	1	1
									Glyma.10G136700	Glyma10g27650	9.36724	7.01507	3.09059	4.4042
									Glyma.13G086000	Glyma13g02210	1	1	0.343399	1
									Glyma.13G036600	Glyma13g09290	12.8429	9.60165	1	1
									Glyma.13G211000	Glyma13g28210	5.21519	1	1	1
									Glyma.13G262800	Glyma13g33771	1	6.73576	1	1
									Glyma.14G073300	Glyma14g08000	1	1	2.19241	1
									Glyma.15G013300	Glyma15g01610	3.2518	3.38982	1	1
									Glyma.15G098200	Glyma15g10490	2.04766	1	1	1
									Glyma.15G101600	Glyma15g10840	1	1	0.0257549	1
									Glyma.15G220600	Glyma15g34566	2.90908	1	1	1
									Glyma.16G063500	Glyma16g06880	0.47778	1	1	1
									Glyma.16G063600	Glyma16g06890	3.04335	1	1	1
									Glyma.16G164000	Glyma16g27871	17.8036	1	1	1
									Glyma.16G177700	Glyma16g29630	6.54543	4.53056	1	1
									Glyma.17G022900	Glyma17g02590	2.83825	1	1	1
									Glyma.17G220600	Glyma17g33640	1	1	0.398786	1
									Glyma.18G006600	Glyma18g00990	2.65919	2.10165	1	1
									Glyma.18G141000	Glyma18g20000	4.28605	1	89.2982	1
									Glyma.18G274500	Glyma18g50990	8.40725	3.99004	10.302	13.8949
	Genes highlighted by blue are altered under both drought and salt, by yellow are altered under both F.oxysporum and rhizobium, by red are altered under both biotic and abiotic stresses.
