# Supplementary material for: Genome-wide analysis of genes encoding core components of the ubiquitin system in soybean (Glycine max) reveals a potential role for ubiquitination in host immunity against soybean cyst nematode
Source: BMC Plant Biol. 2018 Jul 18;18:149. doi: 10.1186/s12870-018-1365-7 (PMC6052599; doi:10.1186/s12870-018-1365-7)
Supplement: Supplementary file 21 — Table S7. UBS genes that are differetially expressed after SCN treatment as revealed by RNA-seq analysis. (XLSX 29 kb) [file 12870_2018_1365_MOESM21_ESM.xlsx]

## Sheet: UBC
Hit	Phytozome ID	6 dai | R 3 | log2 RPKM	8 dai | R 3 | log2 RPKM	6 dai | R 14 | log2 RPKM	8 dai | R 14 | log2 RPKM
Glyma11G095700	Glyma11g10140	1.89128	0.514699	1.05472	0.781343
Glyma12G021800	Glyma12g02460	1.86883	0.631936	0.632032	0
Glyma17G098000	Glyma17g10640	0.762747	1.13619	1.49724	1.67292
Glyma06G082900	Glyma06g08720	0.561751	0	1.00028	0.933346
Glyma03G255400	Glyma03g41630	0	0.671318	1.08523	1.02961
Glyma06G230300	Glyma06g33840	0	-0.582658	0	-1.79155
Glyma07G168100	Glyma07g24950	0	0.578165	1.42617	0.732016
Glyma10G096200	Glyma10g18310	0	0	0	-1.15084
Glyma18G216000	Glyma18g44850	0	0.67697	1.435	1.14391
Glyma01G043600	Glyma01g05080	-0.642607	-1.1813	0	0
Glyma11G107800	Glyma11g11520	-0.703463	-1.11091	-1.62977	-1.60568
Glyma18G051400	Glyma18g05770	-0.773852	0	0	-1.24723
Glyma18G234800	Glyma18g46940	-0.838703	-1.40925	0	0
Glyma02G236900	Glyma02g40330	-0.847381	-1.08427	0	-0.922791
Glyma07G069300	Glyma07g07540	-0.996244	-0.503223	0	-1.15412
Glyma08G113700	Glyma08g12000	-0.996244	-1.20205	-0.674629	-1.09111
Glyma20G107300	Glyma20g24150	-1.03931	-0.855977	-1.55881	-0.679337
Glyma02G020000	Glyma02g02400	-1.15974	0.614234	1.04323	0.667885
Glyma19G197500	Glyma19g38450	-1.16908	-0.989814	-1.26204	-0.809105
Glyma13G239100	Glyma13g31290	-1.28843	0	-0.745252	0
Glyma09G257800	Glyma09g39370	-1.46019	-1.28599	0	0
Glyma20G178900	Glyma20g31920	-1.82632	-2.11091	-1.65577	0

## Sheet: RING
Hit	Phytozome ID	6 dai | R 3 | log2 RPKM	8 dai | R 3 | log2 RPKM	6 dai | R 14 | log2 RPKM	8 dai | R 14 | log2 RPKM
Glyma09g096300	Glyma09g12970	1.91065	1.7256	0.791689	0
Glyma05g048800	Glyma05g03430	1.53981	1.80421	1.42085	1.64808
Glyma14g003700	Glyma02g04090	1.23103	0.691066	0	0
Glyma07g142300	Glyma07g17130	1.21877	0.700649	0.858803	0.963341
Glyma08g146600	Glyma08g15490	1.17368	1.19722	1.13273	1.0747
Glyma03g214100	Glyma03g37210	1.15576	1.52652	1.22267	1.36945
Glyma16g025100	Glyma16g02821	1.14671	0.854329	1.36593	0.890278
Glyma11g132700	Glyma11g14110	1.10062	0.818705	0.924327	0.80008
Glyma05g159600	Glyma05g29211	1.03938	0.804205	0	0
Glyma11g236600	Glyma11g36040	0.963114	2.24273	2.08991	1.30532
Glyma10g204900	Glyma10g34710	0.919363	1.04857	1.12581	1.04823
Glyma12g060700	Glyma12g06460	0.878225	1.92304	0.726101	0.518309
Glyma19g236800	Glyma19g42510	0.804447	1.8349	0.800967	1.11689
Glyma05g188900	Glyma05g32240	0.785115	1.65159	1.32774	0.600771
Glyma07g056200	Glyma07g06201	0.628246	1.37942	1.02776	1.18573
Glyma13g165500	Glyma13g23430	0.588718	0	0	1.12361
Glyma15g036100	Glyma15g04080	0.539808	1.11736	0.607265	0
Glyma14g134600	Glyma14g17630	0.506256	1.02034	1.17431	1.30532
Glyma01g151700	Glyma01g35490	0	0	-1.1152	0
Glyma04g039700	Glyma04g04210	0	0	0	1.03687
Glyma04g134700	Glyma04g16980	0	0	-1.02209	0.535183
Glyma04g235700	Glyma04g41410	0	0	1.09685	0.723628
Glyma06g129000	Glyma06g13440	0	0	1.18597	0.981043
Glyma06g150400	Glyma06g15550	0	0	2.62176	2.20344
Glyma08g130800	Glyma08g13900	0	1.08991	0	0.841779
Glyma09g042400	Glyma09g04750	0	1.59075	0	0
Glyma09g194100	Glyma09g32670	0	0	0.767442	1.33774
Glyma09g281300	Glyma09g41780	0	0	0.639686	1.18573
Glyma11g137300	Glyma11g14580	0	1.55304	0	0
Glyma11g147100	Glyma11g20650	0	0	0.607265	1.0862
Glyma11g243400	Glyma11g37780	0	-3.65523	0	0
Glyma12g068000	Glyma12g07290	0	0.750118	0.692153	1.18573
Glyma13g115900	Glyma13g17620	0	0.541171	1.2685	1.0602
Glyma13g335300	Glyma13g41040	0	-0.622805	-0.716652	-1.1217
Glyma13g338400	Glyma13g41340	0	1.84727	0	0.501235
Glyma14g221800	Glyma14g40110	0	0	1.08643	1.05143
Glyma15g126400	Glyma15g13230	0	0	0.679979	1.01581
Glyma16g194600	Glyma16g31930	0	-1.30159	0	-0.721157
Glyma17g202700	Glyma17g29800	0	0.58799	1.16133	0.990045
Glyma20g232800	Glyma20g37650	0	-1.07026	-1.43713	-0.721157
Glyma15g056000	Glyma15g06150	-0.50148	0	0	-1.1217
Glyma12g063600	Glyma12g06850	-0.545583	-0.918261	-2.1152	-1.56915
Glyma02g223600	Glyma02g38860	-0.581207	-1.0178	0	0
Glyma14g185600	Glyma14g36400	-0.595707	-0.562117	0.667207	1.32615
Glyma10g124600	Glyma10g24581	-0.617733	-1.03856	-0.82832	-0.628048
Glyma14g130700	Glyma14g16717	-0.656308	0	1.16788	0.892177
Glyma01g146500	Glyma01g34830	-0.661825	0	0	1.1216
Glyma20g225400	Glyma20g36830	-0.674316	0	-0.913568	-1.05819
Glyma15g256500	Glyma15g40810	-0.709363	-1.13585	-0.804861	-0.820693
Glyma09g182600	Glyma09g31470	-0.723226	-1.04379	-0.842183	-0.662263
Glyma03g080300	Glyma03g13060	-0.755236	-0.733836	-1.1152	-0.858661
Glyma04g211000	Glyma04g38830	-0.808617	-0.730634	-1.47777	0
Glyma11g137400	Glyma11g14590	-0.880767	-1.2553	-1.05631	-0.984192
Glyma08g154100	Glyma08g16360	-0.95185	-0.918261	-1.07081	0
Glyma06g145900	Glyma06g15090	-0.979171	-0.901187	-1.08125	0
Glyma07g106000	Glyma07g11960	-0.996244	0.889094	-1.75263	0
Glyma15g272400	Glyma15g42750	-1.03806	0	-0.752631	0
Glyma13g372600	Glyma13g45010	-1.04871	0	-1.16767	0
Glyma02g218200	Glyma02g38270	-1.07025	-1.43283	0	-0.846688
Glyma10g202500	Glyma10g34640	-1.07025	-0.596333	0	0
Glyma13g138700	Glyma13g20204	-1.0751	-0.55996	-0.592975	0
Glyma08g332300	Glyma08g44530	-1.08935	-1.07696	-0.677796	-0.569154
Glyma02g149800	Glyma02g16860	-1.11172	0	-1.64572	-0.597168
Glyma09g180300	Glyma09g31170	-1.14825	0	0	0
Glyma09g264300	Glyma09g40020	-1.14825	-1.24019	-1.04481	-1.30612
Glyma15g104300	Glyma15g11100	-1.17911	-0.666722	0	0
Glyma19g124800	Glyma19g30480	-1.23725	-0.664504	-0.728178	-0.514706
Glyma14g002700	Glyma14g00560	-1.25928	0	-0.700164	-0.569154
Glyma16g014600	Glyma16g01700	-1.31817	0	-1.62977	0
Glyma17g101800	Glyma17g11000	-1.34417	-1.08176	-0.793273	0
Glyma06g127300	Glyma06g13270	-1.34988	0	0	0
Glyma14g011800	Glyma14g01550	-1.37175	-0.859367	0	0
Glyma08g016300	Glyma08g01960	-1.41128	-0.918261	0	-0.814267
Glyma09g275300	Glyma09g41180	-1.41128	-1.91826	0	0
Glyma02g267800	Glyma02g43540	-1.49874	-0.648172	-1.29577	-0.901729
Glyma07g078800	Glyma07g08560	-1.51082	-1.24019	0	0
Glyma09g257100	Glyma09g39300	-1.51082	-1.07026	-0.913568	-0.721157
Glyma14g049700	Glyma14g05430	-1.67432	-1.59633	-1.65577	-1.56915
Glyma02g302400	Glyma02g47200	-1.73321	-0.655226	0	0
Glyma06g076600	Glyma06g08030	-1.75921	-1.14065	-1.4307	-1.33211
Glyma06g064900	Glyma06g06860	-1.8036	-0.818725	-0.530239	0
Glyma11g140000	Glyma11g14900	-1.8387	-2.44878	-2.81564	-1.51471
Glyma13g135100	Glyma13g19790	-1.99624	-2.43283	-2.62977	0
Glyma01g048700	Glyma01g05880	-2.21864	-1.72562	0	0
Glyma06g143100	Glyma06g14830	-2.41128	-2.59633	-2.30785	0
Glyma10g047200	Glyma10g05440	-2.41128	0	-2.79327	0
Glyma15g084600	Glyma15g09110	-2.41128	-1.3947	-1.59164	-0.591874
Glyma13g227900	Glyma13g30030	-2.4437	-2.24019	-2.21474	-1.08373
Glyma04g063700	Glyma04g06770	-2.45568	-1.67725	-1.87419	-1.63627
Glyma11g122400	Glyma11g13040	-2.48167	-1.55569	-1.75263	0
Glyma13g326500	Glyma13g40150	-3.08371	-3.00572	-1.95474	-2.48669

## Sheet: F-BOX
Hit	Phytozome ID	6 dai | R 3 | log2 RPKM	8 dai | R 3 | log2 RPKM	6 dai | R 14 | log2 RPKM	8 dai | R 14 | log2 RPKM
Glyma08g046500	Glyma08g05130	1.68183	0.804205	0.607265	0.69388
Glyma20g220100	Glyma20g36226	1.20015	1.14063	1.85442	1.60077
Glyma15g098200	Glyma15g10490	1.09968	0.666702	0.946575	1.01581
Glyma08g207700	Glyma08g22170	0.700079	0.736243	1.29482	1.01581
Glyma17g251500	Glyma17g36990	0.622665	0.766237	0.805364	1.01581
Glyma10g150400	Glyma10g29130	0.619745	0.707924	1.31543	1.56906
Glyma02g128400	Glyma02g14220	0	-1.24019	-1.62977	0
Glyma05g235800	Glyma05g34920	0	-2.14065	-0.752631	0
Glyma07g071400	Glyma07g07780	0	0	-1.1152	-0.984192
Glyma08g134900	Glyma08g14340	0	0.923041	1.02776	1.33774
Glyma10g290500	Glyma10g43670	0	1.71401	-0.73669	0
Glyma13g218800	Glyma13g29040	0	0.676686	1.12638	1.11735
Glyma13g036600	Glyma13g09290	-0.633674	0	1.22719	1.42762
Glyma11g181200	Glyma11g18680	-0.648321	1.09804	-2.1152	-0.743183
Glyma04g112600	Glyma04g12490	-0.674316	-1.04379	-0.745968	0
Glyma14g073500	Glyma14g08020	-0.723226	-1.04379	-0.793273	-1.56915
Glyma06g068400	Glyma06g07200	-0.730208	0	-1.09728	0
Glyma17g167800	Glyma17g18380	-0.792711	0	-1.60501	-0.941123
Glyma09g010600	Glyma09g01330	-1.05283	-0.596333	0	-0.984192
Glyma15g055200	Glyma15g06070	-1.07871	-0.628754	-0.64127	-1.56915
Glyma17g078800	Glyma17g08670	-1.14825	-0.918261	-1.2672	0
Glyma15g013300	Glyma15g01610	-1.27802	-1.0911	0	0
Glyma05g155000	Glyma05g28760	-1.28575	0	0	0
Glyma02g278300	Glyma02g44660	-1.44523	-1.11571	-1.39172	-0.738031
Glyma14g036300	Glyma14g04080	-1.50439	-1.30355	-1.41476	-1.39923
Glyma07g235500	Glyma07g36360	-1.70079	-1.05576	-1.21708	-0.799767
Glyma03g126600	Glyma03g28210	-1.99624	0	0	0
Glyma03g214300	Glyma03g37230	-2.23328	-2.87519	-2.51574	-2.56915
Glyma10g169300	Glyma10g31240	-2.58121	-1.12471	-1.70016	-2.30612
Glyma15g101600	Glyma15g10840	-4.50526	-3.12771	-2.8328	-2.43876
Glyma13g211000	Glyma13g28210	-5.22891	-3.38539	-3.42186	-2.83834

## Sheet: UBOX
Hit	Phytozome ID	6 dai | R 3 | log2 RPKM	8 dai | R 3 | log2 RPKM	6 dai | R 14 | log2 RPKM	8 dai | R 14 | log2 RPKM
Glyma01g131800	Glyma01g32430	1.4326	1.42569	1.32391	1.75831
Glyma06g317700	Glyma06g47540	0.989816	1.47933	0.939246	1.46512
Glyma08g345800	Glyma08g45980	0.929755	1.00774	0.732795	1.0862
Glyma07g216200	Glyma07g33980	0.857905	0.721149	0.506287	1.07026
Glyma03g036700	Glyma03g04480	0.681827	1.1692	1.0386	1.05143
Glyma19g199300	Glyma19g38670	0.539808	1.80421	-1.85217	0
Glyma11g214500	Glyma11g33450	0	2.7256	0	1.01581
Glyma17g090900	Glyma17g09850	0	2.49355	-0.922556	0.600771
Glyma18g042100	Glyma18g04770	0	2.1786	0.572855	0.845883
Glyma09g199700	Glyma09g33230	0	1.28337	0	1.0862
Glyma04g179300	Glyma04g35020	0	1.11516	0.862078	1.22526
Glyma17g052800	Glyma17g06070	0	1.02034	0.768606	1.26735
Glyma18g055200	Glyma18g06200	0	0.893771	1.62258	1.71119
Glyma10g194500	Glyma10g33851	0	0.633837	0	1.00603
Glyma11g161500	Glyma11g30020	0	0	0	1.05428
Glyma10g037500	Glyma10g04320	0	-0.780757	-1.34967	0
Glyma18g155200	Glyma18g31330	-0.563285	-0.992261	-1.04481	-1.13619
Glyma01g173800	Glyma01g37950	-0.703463	0	-1.85217	-0.782558
Glyma18g008300	Glyma18g01180	-0.783251	-0.733836	-1.44535	-0.688736
Glyma18g176400	Glyma18g38570	-0.880767	-2.1813	0	0
Glyma07g106000	Glyma07g11960	-0.996244	0.889094	-1.75263	0
Glyma03g163900	Glyma03g32070	-0.996244	-0.503223	-1.37824	0
Glyma18g300300	Glyma18g53836	-0.996244	-1.3333	-2.30785	-1.17684
GlymaU008400	Glyma16g09930	-1.04871	-0.516162	0	-0.984192
Glyma11g069300	Glyma11g07400	-1.07025	0	0	0
Glyma07g052900	Glyma07g05870	-1.09481	0	-1.38369	0
Glyma03g088400	Glyma03g22210	-1.09578	-1.24019	0	-1.43165
Glyma15g038600	Glyma15g04350	-1.10316	-0.57181	-0.615128	0
Glyma07g214300	Glyma07g33730	-1.21864	-0.638153	0	-0.791546
Glyma01g195200	Glyma01g40310	-1.21864	-1.40369	-1.53024	-2.20658
Glyma05g146300	Glyma05g27880	-1.27743	-0.549027	0	0
Glyma20g160900	Glyma20g30050	-1.31817	0	-0.682242	0
Glyma06g132100	Glyma06g13730	-1.45192	-0.995429	-1.41476	-0.954444
Glyma10g179500	Glyma10g32270	-2.07871	-0.958903	-1.36229	-0.784883
Glyma09g172100	Glyma09g30250	-2.25928	0	-2.37824	-1.24723
Glyma02g234300	Glyma02g40051	-2.67432	-1.59633	-1.30785	0
